# Supplementary material for: Effect of adjuvant radioactive iodine therapy on survival in rare oxyphilic subtype of thyroid cancer (Hürthle cell carcinoma)
Source: PeerJ. 2019 Aug 27;7:e7458. doi: 10.7717/peerj.7458 (PMC6716497; doi:10.7717/peerj.7458)
Supplement: File S1 [file peerj-07-7458-s001.txt]

Patient ID	Age recode with <1 year olds	Race recode (White, Black, Other)	Sex	Year of diagnosis	Marital status at diagnosis	RX Summ--Surg Prim Site (1998+)	RX Summ--Scope Reg LN Sur (2003+)	RX Summ--Surg Oth Reg/Dis (2003+)	Radiation sequence with surgery	Radiation recode	Chemotherapy recode (yes, no/unk)	Grade	Derived AJCC Stage Group, 6th ed (2004+)	Derived AJCC T, 6th ed (2004+)	Derived AJCC N, 6th ed (2004+)	Derived AJCC M, 6th ed (2004+)	SEER cause-specific death classification	Survival months	Survival months flag	Vital status recode (study cutoff used)	Summary stage 2000 (1998+)	Regional nodes examined (1988+)	Regional nodes positive (1988+)	Lymph-vascular Invasion (2004+ varying by schema)	CS tumor size (2004+)	CS extension (2004+)	CS lymph nodes (2004+)	CS mets at dx (2004+)	CS Tumor Size/Ext Eval (2004+)	CS Reg Node Eval (2004+)	CS Mets Eval (2004+)
108490	80-84 years	Other (American Indian/AK Native, Asian/Pacific Islander)	Female	2007	Single (never married)	50	None	None; diagnosed at autopsy	No radiation and/or cancer-directed surgery	None/Unknown	No/Unknown	Unknown	I	T1	N0	M0	N/A not first tumor	96	Complete dates are available and there are more than 0 days of survival	Alive	Localized	0	98	Blank(s)	15	100	0	0	3	0	0
1758635	65-69 years	Black	Female	2008	Divorced	50	None	None; diagnosed at autopsy	Radiation after surgery	Radioisotopes	No/Unknown	Unknown	I	T1	N0	M0	N/A not first tumor	75	Complete dates are available and there are more than 0 days of survival	Alive	Localized	0	98	Blank(s)	20	200	0	0	3	0	0
2798468	65-69 years	White	Female	2009	Married (including common law)	50	1 to 3 regional lymph nodes removed	None; diagnosed at autopsy	Radiation after surgery	Radioisotopes	No/Unknown	Unknown	I	T1	N0	M0	N/A not first tumor	83	Complete dates are available and there are more than 0 days of survival	Alive	Localized	2	0	Blank(s)	9	400	0	0	3	3	0
4443577	40-44 years	Black	Female	2004	Single (never married)	50	None	None; diagnosed at autopsy	No radiation and/or cancer-directed surgery	None/Unknown	No/Unknown	Unknown	I	T2	N0	M0	Alive or dead of other cause	136	Incomplete dates are available and there cannot be zero days of follow-up	Alive	Localized	0	98	Blank(s)	35	100	0	0	3	0	0
5294489	20-24 years	White	Female	2008	Single (never married)	50	4 or more regional lymph nodes removed	None; diagnosed at autopsy	No radiation and/or cancer-directed surgery	None/Unknown	No/Unknown	Well differentiated; Grade I	I	T2	N0	M0	Alive or dead of other cause	65	Complete dates are available and there are more than 0 days of survival	Alive	Localized	10	0	Blank(s)	36	100	0	0	3	3	0
8100773	70-74 years	White	Female	2004	Unknown	50	None	None; diagnosed at autopsy	No radiation and/or cancer-directed surgery	None/Unknown	No/Unknown	Unknown	I	T1	N0	M0	N/A not first tumor	133	Complete dates are available and there are more than 0 days of survival	Alive	Localized	0	98	Blank(s)	15	100	0	0	3	0	0
12084050	35-39 years	Unknown	Female	2012	Unknown	50	None	None; diagnosed at autopsy	Radiation after surgery	Radioisotopes	No/Unknown	Unknown	I	T3	N0	M0	Alive or dead of other cause	46	Complete dates are available and there are more than 0 days of survival	Alive	Localized	0	98	Blank(s)	45	300	0	0	3	0	0
40370473	30-34 years	White	Female	2005	Married (including common law)	50	Number of regional lymph nodes removed unknown	None; diagnosed at autopsy	Radiation after surgery	Radioisotopes	No/Unknown	Unknown	I	T2	N0	M0	Alive or dead of other cause	131	Complete dates are available and there are more than 0 days of survival	Alive	Localized	0	98	Blank(s)	23	400	0	0	3	0	0
22091381	20-24 years	White	Female	2009	Married (including common law)	50	None	None; diagnosed at autopsy	Radiation after surgery	Radioisotopes	No/Unknown	Unknown	I	T2	N0	M0	Alive or dead of other cause	37	Complete dates are available and there are more than 0 days of survival	Alive	Localized	0	98	Blank(s)	40	400	0	0	3	0	0
22115034	35-39 years	Other (American Indian/AK Native, Asian/Pacific Islander)	Female	2010	Married (including common law)	50	1 to 3 regional lymph nodes removed	None; diagnosed at autopsy	Radiation after surgery	Radioisotopes	No/Unknown	Unknown	I	T1	N0	M0	Alive or dead of other cause	71	Complete dates are available and there are more than 0 days of survival	Alive	Localized	2	0	Blank(s)	15	100	0	0	3	3	0
40373376	30-34 years	Black	Male	2005	Single (never married)	50	None	None; diagnosed at autopsy	No radiation and/or cancer-directed surgery	None/Unknown	No/Unknown	Unknown	I	T3	N0	M0	Alive or dead of other cause	122	Complete dates are available and there are more than 0 days of survival	Alive	Localized	0	98	Blank(s)	75	100	0	0	3	0	0
40373441	45-49 years	Black	Female	2005	Single (never married)	30	None	None; diagnosed at autopsy	Radiation after surgery	Radioisotopes	No/Unknown	Well differentiated; Grade I	I	T1	N0	M0	Alive or dead of other cause	121	Complete dates are available and there are more than 0 days of survival	Alive	Localized	0	98	Blank(s)	20	400	0	0	3	0	0
22121371	55-59 years	Other (American Indian/AK Native, Asian/Pacific Islander)	Male	2012	Married (including common law)	50	None	None; diagnosed at autopsy	Radiation after surgery	Radioisotopes	No/Unknown	Unknown	I	T1	N0	M0	N/A not first tumor	36	Complete dates are available and there are more than 0 days of survival	Alive	Localized	0	98	Blank(s)	20	100	0	0	3	0	0
40375785	10-14 years	White	Female	2005	Single (never married)	50	None	None; diagnosed at autopsy	Radiation after surgery	Radioisotopes	No/Unknown	Unknown	I	T1	N0	M0	Alive or dead of other cause	121	Complete dates are available and there are more than 0 days of survival	Alive	Localized	0	98	Blank(s)	15	100	0	0	3	0	0
40376106	55-59 years	White	Female	2008	Married (including common law)	50	None	None; diagnosed at autopsy	No radiation and/or cancer-directed surgery	None/Unknown	No/Unknown	Unknown	I	T1	N0	M0	N/A not first tumor	79	Complete dates are available and there are more than 0 days of survival	Dead	Localized	0	98	Blank(s)	2	100	0	0	3	0	0
12087109	30-34 years	White	Female	2012	Single (never married)	0	None	None; diagnosed at autopsy	No radiation and/or cancer-directed surgery	Recommended, unknown if administered	No/Unknown	Unknown	I	T2	N0	M0	Alive or dead of other cause	46	Complete dates are available and there are more than 0 days of survival	Alive	Localized	0	98	Blank(s)	30	100	0	0	0	0	0
22141518	25-29 years	White	Female	2012	Single (never married)	50	None	None; diagnosed at autopsy	Radiation after surgery	Radioisotopes	No/Unknown	Unknown	I	T2	N0	M0	Alive or dead of other cause	42	Complete dates are available and there are more than 0 days of survival	Alive	Localized	0	98	Blank(s)	25	400	0	0	3	0	0
22176408	30-34 years	Other (American Indian/AK Native, Asian/Pacific Islander)	Female	2015	Married (including common law)	50	None	None; diagnosed at autopsy	Radiation after surgery	Radioisotopes	No/Unknown	Unknown	I	T2	N0	M0	Alive or dead of other cause	8	Complete dates are available and there are more than 0 days of survival	Alive	Localized	0	98	Blank(s)	29	300	0	0	3	0	0
22193067	30-34 years	White	Female	2015	Married (including common law)	50	1 to 3 regional lymph nodes removed	None; diagnosed at autopsy	Radiation after surgery	Radiation, NOS method or source not specified	No/Unknown	Unknown	I	T2	N0	M0	Alive or dead of other cause	11	Complete dates are available and there are more than 0 days of survival	Alive	Localized	2	0	Blank(s)	37	400	0	0	3	3	0
9190167	50-54 years	White	Female	2004	Married (including common law)	40	None	None; diagnosed at autopsy	No radiation and/or cancer-directed surgery	None/Unknown	No/Unknown	Unknown	I	T1	N0	M0	N/A not first tumor	138	Complete dates are available and there are more than 0 days of survival	Alive	Localized	0	98	Blank(s)	18	200	0	0	3	0	0
24204613	45-49 years	White	Female	2006	Married (including common law)	40	None	None; diagnosed at autopsy	Radiation after surgery	Radioisotopes	No/Unknown	Unknown	I	T1	N0	M0	N/A not first tumor	118	Incomplete dates are available and there cannot be zero days of follow-up	Alive	Localized	0	98	Blank(s)	5	200	0	0	Blank(s)	Blank(s)	Blank(s)
12101379	45-49 years	White	Female	2012	Divorced	50	Number of regional lymph nodes removed unknown	None; diagnosed at autopsy	No radiation and/or cancer-directed surgery	None/Unknown	No/Unknown	Moderately differentiated; Grade II	I	T1	N0	M0	Alive or dead of other cause	44	Complete dates are available and there are more than 0 days of survival	Alive	Localized	2	0	Blank(s)	15	400	0	0	3	3	0
40388398	40-44 years	White	Male	2006	Separated	50	1 to 3 regional lymph nodes removed	None; diagnosed at autopsy	Radiation after surgery	Radioisotopes	No/Unknown	Unknown	I	T2	N0	M0	Alive or dead of other cause	115	Complete dates are available and there are more than 0 days of survival	Alive	Localized	1	0	Blank(s)	25	400	0	0	3	3	0
40392043	45-49 years	White	Female	2006	Single (never married)	50	1 to 3 regional lymph nodes removed	None; diagnosed at autopsy	Radiation after surgery	Radioisotopes	No/Unknown	Unknown	I	T1	N0	M0	Alive or dead of other cause	112	Complete dates are available and there are more than 0 days of survival	Alive	Localized	2	0	Blank(s)	12	100	0	0	3	3	0
12109430	35-39 years	Black	Female	2012	Married (including common law)	50	1 to 3 regional lymph nodes removed	None; diagnosed at autopsy	Radiation after surgery	Radioisotopes	No/Unknown	Well differentiated; Grade I	I	T2	N0	M0	Alive or dead of other cause	40	Complete dates are available and there are more than 0 days of survival	Alive	Localized	1	0	Blank(s)	30	100	0	0	3	3	0
40395502	35-39 years	White	Female	2006	Married (including common law)	50	None	None; diagnosed at autopsy	No radiation and/or cancer-directed surgery	None/Unknown	No/Unknown	Unknown	I	T3	N0	M0	Alive or dead of other cause	112	Complete dates are available and there are more than 0 days of survival	Alive	Localized	0	98	Blank(s)	70	300	0	0	3	0	0
40396088	40-44 years	White	Female	2006	Married (including common law)	21	None	None; diagnosed at autopsy	Radiation after surgery	Radioisotopes	No/Unknown	Unknown	I	T2	N0	M0	Alive or dead of other cause	117	Complete dates are available and there are more than 0 days of survival	Alive	Localized	0	98	Blank(s)	25	100	0	0	3	0	0
12111014	55-59 years	White	Female	2012	Married (including common law)	50	1 to 3 regional lymph nodes removed	None; diagnosed at autopsy	No radiation and/or cancer-directed surgery	None/Unknown	No/Unknown	Unknown	I	T1	N0	M0	Alive or dead of other cause	37	Complete dates are available and there are more than 0 days of survival	Alive	Localized	1	0	Blank(s)	16	100	0	0	1	0	0
26052259	50-54 years	White	Male	2004	Married (including common law)	50	None	None; diagnosed at autopsy	Radiation after surgery	Radioisotopes	No/Unknown	Unknown	I	T1	N0	M0	N/A not first tumor	139	Incomplete dates are available and there cannot be zero days of follow-up	Alive	Localized	0	98	Blank(s)	20	100	0	0	Blank(s)	Blank(s)	Blank(s)
4503682	50-54 years	Other (American Indian/AK Native, Asian/Pacific Islander)	Female	2006	Married (including common law)	50	None	None; diagnosed at autopsy	Radiation after surgery	Radioisotopes	No/Unknown	Well differentiated; Grade I	I	T1	N0	M0	Alive or dead of other cause	117	Complete dates are available and there are more than 0 days of survival	Alive	Localized	0	98	Blank(s)	14	100	0	0	3	0	0
40405080	40-44 years	White	Female	2006	Married (including common law)	50	None	None; diagnosed at autopsy	Radiation after surgery	Radioisotopes	No/Unknown	Unknown	I	T2	N0	M0	Alive or dead of other cause	58	Complete dates are available and there are more than 0 days of survival	Alive	Localized	0	98	Blank(s)	40	400	0	0	3	0	0
10132934	65-69 years	White	Male	2012	Married (including common law)	50	1 to 3 regional lymph nodes removed	None; diagnosed at autopsy	Radiation after surgery	Radioisotopes	No/Unknown	Unknown	I	T1	N0	M0	N/A not first tumor	36	Complete dates are available and there are more than 0 days of survival	Alive	Localized	1	0	Blank(s)	11	400	0	0	3	3	0
40409918	35-39 years	White	Female	2007	Married (including common law)	50	1 to 3 regional lymph nodes removed	None; diagnosed at autopsy	Radiation after surgery	Radioisotopes	No/Unknown	Unknown	I	T1	N0	M0	N/A not first tumor	101	Complete dates are available and there are more than 0 days of survival	Alive	Localized	2	0	Blank(s)	9	100	0	0	3	3	0
26089464	40-44 years	White	Female	2004	Married (including common law)	50	None	None; diagnosed at autopsy	Radiation after surgery	Radioisotopes	No/Unknown	Unknown	I	T1	N0	M0	Alive or dead of other cause	143	Incomplete dates are available and there cannot be zero days of follow-up	Alive	Localized	0	98	Blank(s)	10	100	0	0	Blank(s)	Blank(s)	Blank(s)
26100424	45-49 years	White	Female	2004	Married (including common law)	50	None	None; diagnosed at autopsy	Radiation after surgery	Radioisotopes	No/Unknown	Unknown	I	T1	N0	M0	Alive or dead of other cause	137	Incomplete dates are available and there cannot be zero days of follow-up	Alive	Localized	0	98	Blank(s)	20	100	0	0	Blank(s)	Blank(s)	Blank(s)
12129406	30-34 years	White	Male	2013	Single (never married)	23	None	None; diagnosed at autopsy	No radiation and/or cancer-directed surgery	None/Unknown	No/Unknown	Unknown	I	T3	N0	M0	Alive or dead of other cause	30	Complete dates are available and there are more than 0 days of survival	Alive	Localized	0	98	Blank(s)	21	490	0	0	3	0	0
12131503	30-34 years	White	Male	2013	Married (including common law)	50	None	None; diagnosed at autopsy	Radiation after surgery	Radioisotopes	No/Unknown	Unknown	I	T1	N0	M0	Alive or dead of other cause	25	Complete dates are available and there are more than 0 days of survival	Alive	Localized	0	98	Blank(s)	18	100	0	0	3	0	0
26121447	35-39 years	White	Male	2004	Married (including common law)	50	None	None; diagnosed at autopsy	No radiation and/or cancer-directed surgery	None/Unknown	No/Unknown	Unknown	I	T2	N0	M0	Alive or dead of other cause	136	Incomplete dates are available and there cannot be zero days of follow-up	Alive	Localized	0	98	Blank(s)	24	100	0	0	Blank(s)	Blank(s)	Blank(s)
41336044	30-34 years	White	Male	2007	Married (including common law)	50	Biopsy or aspiration of regional lymph node, NOS	None; diagnosed at autopsy	No radiation and/or cancer-directed surgery	None/Unknown	No/Unknown	Unknown	I	T3	N1b	M0	Alive or dead of other cause	101	Complete dates are available and there are more than 0 days of survival	Alive	Regional	0	98	Blank(s)	90	400	135	0	3	1	0
11026733	50-54 years	White	Female	2004	Divorced	50	1 to 3 regional lymph nodes removed	None; diagnosed at autopsy	Radiation after surgery	Radioisotopes	No/Unknown	Unknown	I	T1	N0	M0	N/A not first tumor	97	Complete dates are available and there are more than 0 days of survival	Dead	Localized	3	0	Blank(s)	12	100	0	0	3	3	0
26123766	60-64 years	White	Female	2005	Married (including common law)	50	1 to 3 regional lymph nodes removed	None; diagnosed at autopsy	No radiation and/or cancer-directed surgery	None/Unknown	No/Unknown	Unknown	I	T1	N0	M0	Alive or dead of other cause	122	Incomplete dates are available and there cannot be zero days of follow-up	Alive	Localized	2	0	Blank(s)	5	200	0	0	Blank(s)	Blank(s)	Blank(s)
41340076	70-74 years	White	Female	2007	Married (including common law)	50	None	None; diagnosed at autopsy	Radiation after surgery	Radioisotopes	No/Unknown	Well differentiated; Grade I	I	T1	N0	M0	Alive or dead of other cause	99	Complete dates are available and there are more than 0 days of survival	Alive	Localized	0	98	Blank(s)	15	100	0	0	3	0	0
41341143	70-74 years	White	Female	2007	Widowed	50	None	None; diagnosed at autopsy	Radiation after surgery	Radioisotopes	No/Unknown	Unknown	I	T1	N0	M0	Alive or dead of other cause	31	Complete dates are available and there are more than 0 days of survival	Dead	Localized	0	98	Blank(s)	11	100	0	0	3	0	0
41342441	75-79 years	White	Female	2007	Widowed	21	None	None; diagnosed at autopsy	Radiation after surgery	Radioisotopes	No/Unknown	Unknown	I	T1	N0	M0	Alive or dead of other cause	97	Complete dates are available and there are more than 0 days of survival	Alive	Localized	0	98	Blank(s)	20	300	0	0	3	0	0
41344468	50-54 years	Black	Male	2007	Married (including common law)	50	None	None; diagnosed at autopsy	Radiation after surgery	Radioisotopes	No/Unknown	Unknown	I	T1	N0	M0	Alive or dead of other cause	97	Complete dates are available and there are more than 0 days of survival	Alive	Localized	0	98	Blank(s)	990	400	0	0	3	0	0
26128762	40-44 years	White	Female	2004	Married (including common law)	50	None	None; diagnosed at autopsy	Radiation after surgery	Radioisotopes	No/Unknown	Unknown	I	T3	N0	M0	Alive or dead of other cause	133	Incomplete dates are available and there cannot be zero days of follow-up	Alive	Localized	0	98	Blank(s)	50	100	0	0	Blank(s)	Blank(s)	Blank(s)
26129667	60-64 years	White	Male	2005	Married (including common law)	23	None	None; diagnosed at autopsy	No radiation and/or cancer-directed surgery	None/Unknown	No/Unknown	Unknown	I	T1	N0	M0	N/A not first tumor	124	Incomplete dates are available and there cannot be zero days of follow-up	Alive	Localized	0	98	Blank(s)	9	100	0	0	Blank(s)	Blank(s)	Blank(s)
12139489	35-39 years	Black	Female	2013	Single (never married)	23	None	None; diagnosed at autopsy	No radiation and/or cancer-directed surgery	None/Unknown	No/Unknown	Well differentiated; Grade I	I	T3	N0	M0	Alive or dead of other cause	28	Complete dates are available and there are more than 0 days of survival	Alive	Localized	0	98	Blank(s)	73	100	0	0	3	0	0
12144590	40-44 years	White	Female	2012	Divorced	50	None	None; diagnosed at autopsy	Radiation after surgery	Radioisotopes	No/Unknown	Unknown	I	T2	N0	M0	Alive or dead of other cause	30	Complete dates are available and there are more than 0 days of survival	Alive	Localized	0	98	Blank(s)	26	100	0	0	3	0	0
41358862	35-39 years	White	Male	2008	Married (including common law)	50	1 to 3 regional lymph nodes removed	None; diagnosed at autopsy	Radiation after surgery	Radioisotopes	No/Unknown	Unknown	I	T3	N0	M0	Alive or dead of other cause	89	Complete dates are available and there are more than 0 days of survival	Alive	Localized	1	0	Blank(s)	50	100	0	0	3	3	0
41370209	60-64 years	White	Female	2009	Married (including common law)	50	None	None; diagnosed at autopsy	No radiation and/or cancer-directed surgery	None/Unknown	No/Unknown	Unknown	I	T1	N0	M0	Alive or dead of other cause	27	Complete dates are available and there are more than 0 days of survival	Alive	Localized	0	98	Blank(s)	20	200	0	0	3	0	0
26140150	40-44 years	White	Female	2006	Married (including common law)	50	None	None; diagnosed at autopsy	No radiation and/or cancer-directed surgery	None/Unknown	No/Unknown	Unknown	I	TX	N0	M0	Alive or dead of other cause	118	Incomplete dates are available and there cannot be zero days of follow-up	Alive	Localized	0	98	Blank(s)	999	400	0	0	Blank(s)	Blank(s)	Blank(s)
41371798	60-64 years	White	Male	2009	Married (including common law)	50	None	None; diagnosed at autopsy	No radiation and/or cancer-directed surgery	None/Unknown	No/Unknown	Unknown	I	T1	N0	M0	Alive or dead of other cause	83	Complete dates are available and there are more than 0 days of survival	Alive	Localized	0	98	Blank(s)	16	200	0	0	3	0	0
12145791	35-39 years	Black	Female	2013	Married (including common law)	30	None	None; diagnosed at autopsy	Radiation after surgery	Radioisotopes	No/Unknown	Unknown	I	T2	N0	M0	Alive or dead of other cause	25	Complete dates are available and there are more than 0 days of survival	Alive	Localized	0	98	Blank(s)	35	200	0	0	3	0	0
26146574	30-34 years	White	Female	2005	Married (including common law)	50	None	None; diagnosed at autopsy	Radiation after surgery	Radioisotopes	No/Unknown	Unknown	I	T1	N0	M0	Alive or dead of other cause	121	Incomplete dates are available and there cannot be zero days of follow-up	Alive	Localized	0	98	Blank(s)	20	200	0	0	Blank(s)	Blank(s)	Blank(s)
26148156	35-39 years	Black	Female	2006	Married (including common law)	50	None	None; diagnosed at autopsy	Radiation after surgery	Radioisotopes	No/Unknown	Unknown	I	T2	N0	M0	Alive or dead of other cause	113	Incomplete dates are available and there cannot be zero days of follow-up	Alive	Localized	0	98	Blank(s)	35	400	0	0	Blank(s)	Blank(s)	Blank(s)
26150204	50-54 years	White	Female	2005	Married (including common law)	50	None	None; diagnosed at autopsy	No radiation and/or cancer-directed surgery	None/Unknown	No/Unknown	Unknown	I	T1	N0	M0	Alive or dead of other cause	124	Incomplete dates are available and there cannot be zero days of follow-up	Alive	Localized	0	98	Blank(s)	12	400	0	0	Blank(s)	Blank(s)	Blank(s)
4508431	35-39 years	Other (American Indian/AK Native, Asian/Pacific Islander)	Male	2006	Married (including common law)	50	None	None; diagnosed at autopsy	No radiation and/or cancer-directed surgery	None/Unknown	No/Unknown	Unknown	I	T2	N0	M0	Alive or dead of other cause	59	Complete dates are available and there are more than 0 days of survival	Alive	Localized	0	98	Blank(s)	32	100	0	0	3	0	0
5321009	30-34 years	White	Female	2009	Single (never married)	21	4 or more regional lymph nodes removed	None; diagnosed at autopsy	Radiation after surgery	Radioisotopes	No/Unknown	Unknown	I	T4b	N0	M0	Alive or dead of other cause	80	Complete dates are available and there are more than 0 days of survival	Alive	Regional	97	0	Blank(s)	40	620	0	0	3	3	0
11027064	50-54 years	White	Female	2004	Married (including common law)	50	None	None; diagnosed at autopsy	No radiation and/or cancer-directed surgery	None/Unknown	No/Unknown	Unknown	I	T1	N0	M0	Alive or dead of other cause	138	Complete dates are available and there are more than 0 days of survival	Alive	Localized	0	98	Blank(s)	11	100	0	0	3	0	0
41402670	30-34 years	White	Male	2010	Married (including common law)	23	None	None; diagnosed at autopsy	Radiation after surgery	Radioisotopes	No/Unknown	Unknown	I	TX	N0	M0	Alive or dead of other cause	68	Complete dates are available and there are more than 0 days of survival	Alive	Localized	0	98	Blank(s)	999	400	0	0	3	0	0
11034787	70-74 years	Unknown	Female	2004	Married (including common law)	50	Biopsy or aspiration of regional lymph node, NOS	None; diagnosed at autopsy	No radiation and/or cancer-directed surgery	None/Unknown	No/Unknown	Unknown	I	T1	N0	M0	Alive or dead of other cause	141	Complete dates are available and there are more than 0 days of survival	Alive	Localized	95	0	Blank(s)	5	200	0	0	3	1	0
41410784	15-19 years	Black	Female	2010	Single (never married)	50	None	None; diagnosed at autopsy	Radiation after surgery	Radioisotopes	No/Unknown	Unknown	I	T2	N0	M0	Alive or dead of other cause	24	Complete dates are available and there are more than 0 days of survival	Alive	Localized	0	98	Blank(s)	35	100	0	0	3	0	0
41411344	40-44 years	Black	Male	2010	Single (never married)	50	1 to 3 regional lymph nodes removed	None; diagnosed at autopsy	Radiation after surgery	Radioisotopes	No/Unknown	Well differentiated; Grade I	I	T3	N0	M0	Alive or dead of other cause	64	Complete dates are available and there are more than 0 days of survival	Alive	Localized	1	0	Blank(s)	42	300	0	0	3	3	0
26155685	55-59 years	White	Male	2005	Married (including common law)	23	1 to 3 regional lymph nodes removed	None; diagnosed at autopsy	No radiation and/or cancer-directed surgery	None/Unknown	No/Unknown	Unknown	I	T1	N0	M0	Alive or dead of other cause	123	Incomplete dates are available and there cannot be zero days of follow-up	Alive	Localized	1	0	Blank(s)	12	100	0	0	Blank(s)	Blank(s)	Blank(s)
26159629	35-39 years	White	Female	2006	Married (including common law)	50	1 to 3 regional lymph nodes removed	None; diagnosed at autopsy	Radiation after surgery	Radioisotopes	No/Unknown	Unknown	I	T2	N0	M0	Alive or dead of other cause	112	Incomplete dates are available and there cannot be zero days of follow-up	Alive	Localized	2	0	Blank(s)	37	100	0	0	Blank(s)	Blank(s)	Blank(s)
41420778	40-44 years	Black	Male	2013	Divorced	0	None	None; diagnosed at autopsy	No radiation and/or cancer-directed surgery	None/Unknown	No/Unknown	Unknown	I	TX	N0	M0	N/A not first tumor	25	Complete dates are available and there are more than 0 days of survival	Alive	Unknown/unstaged	0	98	Blank(s)	16	999	0	0	0	0	0
12167696	45-49 years	White	Female	2014	Married (including common law)	50	1 to 3 regional lymph nodes removed	None; diagnosed at autopsy	No radiation and/or cancer-directed surgery	Recommended, unknown if administered	No/Unknown	Unknown	I	T1	N0	M0	Alive or dead of other cause	18	Complete dates are available and there are more than 0 days of survival	Alive	Localized	2	0	Blank(s)	17	200	0	0	3	3	0
11035341	50-54 years	White	Female	2004	Married (including common law)	50	4 or more regional lymph nodes removed	None; diagnosed at autopsy	No radiation and/or cancer-directed surgery	None/Unknown	No/Unknown	Unknown	I	T1	N0	M0	Alive or dead of other cause	141	Complete dates are available and there are more than 0 days of survival	Alive	Localized	7	0	Blank(s)	5	100	0	0	3	0	0
26173180	75-79 years	White	Female	2006	Married (including common law)	40	1 to 3 regional lymph nodes removed	None; diagnosed at autopsy	No radiation and/or cancer-directed surgery	None/Unknown	No/Unknown	Well differentiated; Grade I	I	T1	N0	M0	Alive or dead of other cause	109	Incomplete dates are available and there cannot be zero days of follow-up	Alive	Localized	2	0	Blank(s)	15	400	0	0	Blank(s)	Blank(s)	Blank(s)
41425671	35-39 years	Other (American Indian/AK Native, Asian/Pacific Islander)	Female	2011	Married (including common law)	23	None	None; diagnosed at autopsy	Radiation after surgery	Radioisotopes	No/Unknown	Moderately differentiated; Grade II	I	T3	N0	M0	Alive or dead of other cause	58	Complete dates are available and there are more than 0 days of survival	Alive	Localized	0	98	Blank(s)	45	490	0	0	3	0	0
41428631	80-84 years	White	Female	2011	Widowed	50	None	None; diagnosed at autopsy	No radiation and/or cancer-directed surgery	Recommended, unknown if administered	No/Unknown	Unknown	I	T1	N0	M0	N/A not first tumor	58	Complete dates are available and there are more than 0 days of survival	Alive	Localized	0	98	Blank(s)	20	100	0	0	3	0	0
41429394	30-34 years	White	Male	2011	Single (never married)	20	1 to 3 regional lymph nodes removed	None; diagnosed at autopsy	Radiation after surgery	Radioisotopes	No/Unknown	Unknown	I	T2	N0	M0	Alive or dead of other cause	57	Complete dates are available and there are more than 0 days of survival	Alive	Localized	2	0	Blank(s)	36	400	0	0	0	0	0
11037067	60-64 years	White	Female	2004	Married (including common law)	50	Biopsy or aspiration of regional lymph node, NOS	None; diagnosed at autopsy	Radiation after surgery	Beam radiation	No/Unknown	Unknown	I	T1	N0	M0	Dead (attributable to this cancer dx)	45	Complete dates are available and there are more than 0 days of survival	Dead	Localized	95	0	Blank(s)	20	400	0	0	3	1	0
26173694	35-39 years	White	Female	2006	Married (including common law)	50	None	None; diagnosed at autopsy	Radiation after surgery	Radioisotopes	No/Unknown	Unknown	I	T1	N0	M0	Alive or dead of other cause	106	Incomplete dates are available and there cannot be zero days of follow-up	Dead	Localized	0	98	Blank(s)	14	400	0	0	Blank(s)	Blank(s)	Blank(s)
26176434	40-44 years	White	Male	2009	Married (including common law)	50	None	None; diagnosed at autopsy	No radiation and/or cancer-directed surgery	None/Unknown	No/Unknown	Unknown	I	T1	N0	M0	N/A not first tumor	54	Complete dates are available and there are more than 0 days of survival	Dead	Localized	0	98	Blank(s)	3	300	0	0	3	0	0
41437021	35-39 years	White	Male	2011	Divorced	50	None	None; diagnosed at autopsy	Radiation after surgery	Radioisotopes	No/Unknown	Well differentiated; Grade I	I	T2	N0	M0	Alive or dead of other cause	55	Complete dates are available and there are more than 0 days of survival	Alive	Localized	0	98	Blank(s)	25	100	0	0	3	0	0
5326521	40-44 years	White	Female	2009	Married (including common law)	50	1 to 3 regional lymph nodes removed	None; diagnosed at autopsy	Radiation after surgery	Radioisotopes	No/Unknown	Unknown	I	T1	N0	M0	Alive or dead of other cause	78	Complete dates are available and there are more than 0 days of survival	Alive	Localized	1	0	Blank(s)	20	100	0	0	3	3	0
11037776	40-44 years	White	Female	2004	Married (including common law)	50	1 to 3 regional lymph nodes removed	None; diagnosed at autopsy	No radiation and/or cancer-directed surgery	None/Unknown	No/Unknown	Unknown	I	T3	N0	M0	Alive or dead of other cause	132	Complete dates are available and there are more than 0 days of survival	Alive	Localized	2	0	Blank(s)	50	300	0	0	3	3	0
12174827	35-39 years	White	Female	2014	Single (never married)	50	None	None; diagnosed at autopsy	Radiation after surgery	Radioisotopes	No/Unknown	Unknown	I	T1	N0	M0	Alive or dead of other cause	18	Complete dates are available and there are more than 0 days of survival	Alive	Localized	0	98	Blank(s)	11	100	0	0	3	0	0
12176812	65-69 years	White	Female	2014	Married (including common law)	50	None	None; diagnosed at autopsy	No radiation and/or cancer-directed surgery	None/Unknown	No/Unknown	Unknown	I	T1	N0	M0	Alive or dead of other cause	14	Complete dates are available and there are more than 0 days of survival	Alive	Localized	0	98	Blank(s)	20	100	0	0	3	0	0
26185347	85+ years	White	Female	2006	Widowed	26	None	None; diagnosed at autopsy	No radiation and/or cancer-directed surgery	None/Unknown	No/Unknown	Unknown	I	T1	N0	M0	Alive or dead of other cause	115	Complete dates are available and there are more than 0 days of survival	Alive	Localized	0	98	Blank(s)	15	100	0	0	Blank(s)	Blank(s)	Blank(s)
26185576	70-74 years	White	Male	2009	Married (including common law)	50	None	None; diagnosed at autopsy	Radiation after surgery	Radioisotopes	No/Unknown	Unknown	I	T1	N0	M0	N/A not first tumor	81	Complete dates are available and there are more than 0 days of survival	Alive	Localized	0	98	Blank(s)	20	400	0	0	3	0	0
26191060	50-54 years	White	Female	2007	Married (including common law)	23	1 to 3 regional lymph nodes removed	None; diagnosed at autopsy	No radiation and/or cancer-directed surgery	None/Unknown	No/Unknown	Unknown	I	T1	N0	M0	Alive or dead of other cause	97	Complete dates are available and there are more than 0 days of survival	Alive	Localized	2	0	Blank(s)	5	100	0	0	3	3	0
41476272	35-39 years	White	Female	2012	Married (including common law)	50	None	None; diagnosed at autopsy	Radiation after surgery	Radioisotopes	No/Unknown	Moderately differentiated; Grade II	I	T1	N0	M0	Alive or dead of other cause	37	Complete dates are available and there are more than 0 days of survival	Alive	Localized	0	98	Blank(s)	17	100	0	0	3	0	0
41476522	40-44 years	Black	Female	2012	Single (never married)	50	None	None; diagnosed at autopsy	No radiation and/or cancer-directed surgery	None/Unknown	No/Unknown	Moderately differentiated; Grade II	I	T2	N0	M0	Alive or dead of other cause	45	Complete dates are available and there are more than 0 days of survival	Alive	Localized	0	98	Blank(s)	35	400	0	0	3	0	0
41476578	50-54 years	Black	Female	2012	Single (never married)	40	None	None; diagnosed at autopsy	Radiation after surgery	Beam radiation	No/Unknown	Unknown	I	T1	N0	M0	Alive or dead of other cause	45	Complete dates are available and there are more than 0 days of survival	Alive	Localized	0	98	Blank(s)	20	200	0	0	3	0	0
41478765	40-44 years	White	Male	2012	Single (never married)	50	1 to 3 regional lymph nodes removed	None; diagnosed at autopsy	Radiation after surgery	Radioisotopes	No/Unknown	Well differentiated; Grade I	I	T3	N0	M0	Alive or dead of other cause	38	Complete dates are available and there are more than 0 days of survival	Alive	Localized	2	0	Blank(s)	48	490	0	0	3	3	0
41478770	40-44 years	Other (American Indian/AK Native, Asian/Pacific Islander)	Female	2012	Married (including common law)	50	None	None; diagnosed at autopsy	No radiation and/or cancer-directed surgery	None/Unknown	No/Unknown	Unknown	I	T1	N0	M0	Alive or dead of other cause	38	Complete dates are available and there are more than 0 days of survival	Alive	Localized	0	98	Blank(s)	17	100	0	0	3	0	0
26191163	65-69 years	White	Female	2007	Married (including common law)	50	None	None; diagnosed at autopsy	Radiation after surgery	Radioisotopes	No/Unknown	Unknown	I	T1	N0	M0	Alive or dead of other cause	101	Complete dates are available and there are more than 0 days of survival	Alive	Localized	0	98	Blank(s)	13	100	0	0	3	0	0
11041762	25-29 years	White	Female	2004	Divorced	50	None	None; diagnosed at autopsy	No radiation and/or cancer-directed surgery	None/Unknown	No/Unknown	Unknown	I	T1	N0	M0	Alive or dead of other cause	143	Complete dates are available and there are more than 0 days of survival	Alive	Localized	0	98	Blank(s)	17	400	0	0	3	0	0
26194770	45-49 years	White	Female	2007	Married (including common law)	50	1 to 3 regional lymph nodes removed	None; diagnosed at autopsy	Radiation after surgery	Radioisotopes	No/Unknown	Unknown	I	T1	N0	M0	Alive or dead of other cause	107	Complete dates are available and there are more than 0 days of survival	Alive	Localized	2	0	Blank(s)	13	200	0	0	Blank(s)	Blank(s)	Blank(s)
26196330	20-24 years	White	Female	2007	Married (including common law)	21	4 or more regional lymph nodes removed	None; diagnosed at autopsy	Radiation after surgery	Radioisotopes	No/Unknown	Unknown	I	T2	N0	M0	Alive or dead of other cause	92	Complete dates are available and there are more than 0 days of survival	Alive	Localized	11	0	Blank(s)	38	400	0	0	3	3	0
26209484	35-39 years	White	Male	2007	Married (including common law)	50	1 to 3 regional lymph nodes removed	None; diagnosed at autopsy	Radiation after surgery	Radioisotopes	No/Unknown	Unknown	I	T3	N0	M0	Alive or dead of other cause	103	Complete dates are available and there are more than 0 days of survival	Alive	Localized	1	0	Blank(s)	41	100	0	0	3	3	0
5343310	40-44 years	White	Female	2008	Divorced	21	1 to 3 regional lymph nodes removed	None; diagnosed at autopsy	No radiation and/or cancer-directed surgery	None/Unknown	No/Unknown	Unknown	I	T1	N0	M0	Alive or dead of other cause	58	Complete dates are available and there are more than 0 days of survival	Alive	Localized	1	0	Blank(s)	16	100	0	0	3	3	0
41489746	65-69 years	White	Female	2015	Married (including common law)	50	None	None; diagnosed at autopsy	Radiation after surgery	Radioisotopes	No/Unknown	Unknown	I	T1	N0	M0	N/A not first tumor	5	Complete dates are available and there are more than 0 days of survival	Alive	Localized	0	98	Blank(s)	20	200	0	0	3	0	0
11044645	40-44 years	White	Female	2004	Married (including common law)	50	1 to 3 regional lymph nodes removed	None; diagnosed at autopsy	Radiation after surgery	Radioisotopes	No/Unknown	Unknown	I	T1	N0	M0	Alive or dead of other cause	137	Complete dates are available and there are more than 0 days of survival	Alive	Localized	3	0	Blank(s)	20	400	0	0	3	3	0
12209099	70-74 years	White	Female	2015	Married (including common law)	50	None	None; diagnosed at autopsy	No radiation and/or cancer-directed surgery	Recommended, unknown if administered	No/Unknown	Unknown	I	T1	N0	M0	Alive or dead of other cause	1	Complete dates are available and there are more than 0 days of survival	Alive	Localized	0	98	Blank(s)	8	100	0	0	3	0	0
41496573	50-54 years	Black	Female	2013	Married (including common law)	50	None	None; diagnosed at autopsy	Radiation after surgery	Radioisotopes	No/Unknown	Moderately differentiated; Grade II	I	T1	N0	M0	Alive or dead of other cause	23	Complete dates are available and there are more than 0 days of survival	Alive	Localized	0	98	Blank(s)	15	100	0	0	3	0	0
12209307	40-44 years	White	Female	2015	Married (including common law)	50	1 to 3 regional lymph nodes removed	None; diagnosed at autopsy	No radiation and/or cancer-directed surgery	None/Unknown	No/Unknown	Unknown	I	T2	N0	M0	Alive or dead of other cause	2	Complete dates are available and there are more than 0 days of survival	Alive	Localized	1	0	Blank(s)	21	100	0	0	3	3	0
41505172	40-44 years	Black	Female	2013	Married (including common law)	50	1 to 3 regional lymph nodes removed	None; diagnosed at autopsy	Radiation after surgery	Radioisotopes	No/Unknown	Well differentiated; Grade I	I	T2	N0	M0	Alive or dead of other cause	33	Complete dates are available and there are more than 0 days of survival	Alive	Localized	1	0	Blank(s)	37	400	0	0	3	3	0
26215789	65-69 years	White	Female	2008	Married (including common law)	50	None	None; diagnosed at autopsy	No radiation and/or cancer-directed surgery	None/Unknown	No/Unknown	Unknown	I	T1	N0	M0	Alive or dead of other cause	90	Complete dates are available and there are more than 0 days of survival	Alive	Localized	0	98	Blank(s)	4	100	0	0	3	0	0
12216672	40-44 years	White	Female	2015	Single (never married)	21	None	None; diagnosed at autopsy	No radiation and/or cancer-directed surgery	None/Unknown	No/Unknown	Unknown	I	T2	N0	M0	Alive or dead of other cause	10	Complete dates are available and there are more than 0 days of survival	Alive	Localized	0	98	Blank(s)	25	100	0	0	3	0	0
26225565	40-44 years	White	Male	2008	Divorced	50	None	None; diagnosed at autopsy	Radiation after surgery	Radioisotopes	No/Unknown	Unknown	I	T1	N0	M0	Alive or dead of other cause	92	Complete dates are available and there are more than 0 days of survival	Alive	Localized	0	98	Blank(s)	16	400	0	0	3	0	0
12218370	20-24 years	White	Female	2015	Single (never married)	50	None	None; diagnosed at autopsy	Radiation after surgery	Radioisotopes	No/Unknown	Unknown	I	T3	N0	M0	Alive or dead of other cause	5	Complete dates are available and there are more than 0 days of survival	Alive	Localized	0	98	Blank(s)	63	490	0	0	3	0	0
41511628	50-54 years	White	Female	2013	Married (including common law)	50	4 or more regional lymph nodes removed	None; diagnosed at autopsy	No radiation and/or cancer-directed surgery	None/Unknown	No/Unknown	Unknown	I	T1	N0	M0	Alive or dead of other cause	24	Complete dates are available and there are more than 0 days of survival	Alive	Localized	6	0	Blank(s)	4	300	0	0	3	3	0
12219295	45-49 years	Black	Female	2015	Married (including common law)	50	None	None; diagnosed at autopsy	No radiation and/or cancer-directed surgery	None/Unknown	No/Unknown	Unknown	I	T1	N0	M0	Alive or dead of other cause	11	Complete dates are available and there are more than 0 days of survival	Alive	Localized	0	98	Blank(s)	10	405	0	0	3	0	0
41513740	30-34 years	White	Male	2014	Married (including common law)	20	None	None; diagnosed at autopsy	No radiation and/or cancer-directed surgery	None/Unknown	No/Unknown	Well differentiated; Grade I	I	T2	N0	M0	Alive or dead of other cause	16	Complete dates are available and there are more than 0 days of survival	Alive	Localized	0	98	Blank(s)	30	100	0	0	3	0	0
12224508	55-59 years	White	Female	2015	Married (including common law)	27	4 or more regional lymph nodes removed	None; diagnosed at autopsy	No radiation and/or cancer-directed surgery	None/Unknown	No/Unknown	Unknown	I	T1	N0	M0	Alive or dead of other cause	3	Complete dates are available and there are more than 0 days of survival	Alive	Localized	4	0	Blank(s)	10	100	0	0	3	3	0
41520009	30-34 years	White	Male	2014	Single (never married)	50	None	None; diagnosed at autopsy	No radiation and/or cancer-directed surgery	None/Unknown	No/Unknown	Well differentiated; Grade I	I	T2	N0	M0	Alive or dead of other cause	17	Complete dates are available and there are more than 0 days of survival	Alive	Localized	0	98	Blank(s)	39	400	0	0	3	0	0
27006913	35-39 years	White	Female	2009	Married (including common law)	50	None	None; diagnosed at autopsy	Radiation after surgery	Radioisotopes	No/Unknown	Well differentiated; Grade I	I	T2	N0	M0	Alive or dead of other cause	82	Complete dates are available and there are more than 0 days of survival	Alive	Localized	0	98	Blank(s)	28	400	0	0	3	1	0
41531184	25-29 years	White	Female	2014	Single (never married)	50	None	None; diagnosed at autopsy	Radiation after surgery	Radioisotopes	No/Unknown	Unknown	I	T2	N0	M0	Alive or dead of other cause	15	Complete dates are available and there are more than 0 days of survival	Alive	Localized	0	98	Blank(s)	37	400	0	0	3	0	0
12225828	35-39 years	White	Female	2015	Married (including common law)	50	4 or more regional lymph nodes removed	None; diagnosed at autopsy	No radiation and/or cancer-directed surgery	None/Unknown	No/Unknown	Unknown	I	T3	N0	M0	Alive or dead of other cause	3	Complete dates are available and there are more than 0 days of survival	Alive	Localized	20	0	Blank(s)	52	200	0	0	3	3	0
41538215	60-64 years	Black	Female	2014	Married (including common law)	21	None	Non-primary surgical procedure to other regional sites	Radiation after surgery	Radioisotopes	No/Unknown	Well differentiated; Grade I	I	T1	N0	M0	Alive or dead of other cause	18	Complete dates are available and there are more than 0 days of survival	Alive	Localized	0	98	Blank(s)	15	400	0	0	3	0	0
27013967	45-49 years	White	Female	2009	Married (including common law)	50	None	None; diagnosed at autopsy	Radiation after surgery	Radioisotopes	No/Unknown	Unknown	I	T1	N0	M0	Alive or dead of other cause	80	Complete dates are available and there are more than 0 days of survival	Alive	Localized	0	98	Blank(s)	15	200	0	0	3	0	0
5345414	20-24 years	White	Female	2009	Single (never married)	50	None	None; diagnosed at autopsy	Radiation after surgery	Radioisotopes	No/Unknown	Unknown	I	T1	N0	M0	Alive or dead of other cause	72	Complete dates are available and there are more than 0 days of survival	Alive	Localized	0	98	Blank(s)	20	100	0	0	3	0	0
11050485	40-44 years	White	Female	2004	Married (including common law)	40	None	None; diagnosed at autopsy	No radiation and/or cancer-directed surgery	None/Unknown	No/Unknown	Unknown	I	T2	N0	M0	Alive or dead of other cause	117	Complete dates are available and there are more than 0 days of survival	Alive	Localized	0	98	Blank(s)	21	400	0	0	3	0	0
12233917	55-59 years	White	Female	2015	Married (including common law)	23	None	None; diagnosed at autopsy	No radiation and/or cancer-directed surgery	Recommended, unknown if administered	No/Unknown	Unknown	I	T1	N0	M0	Alive or dead of other cause	7	Complete dates are available and there are more than 0 days of survival	Alive	Localized	0	98	Blank(s)	9	100	0	0	3	0	0
27026328	25-29 years	White	Male	2009	Divorced	50	None	None; diagnosed at autopsy	Radiation after surgery	Radioisotopes	No/Unknown	Well differentiated; Grade I	I	T3	N0	M0	Alive or dead of other cause	80	Complete dates are available and there are more than 0 days of survival	Alive	Localized	0	98	Blank(s)	52	100	0	0	3	0	0
41552586	60-64 years	White	Female	2015	Married (including common law)	50	None	None; diagnosed at autopsy	Radiation after surgery	Radioisotopes	No/Unknown	Unknown	I	T1	N0	M0	Alive or dead of other cause	0	Complete dates are available and there are more than 0 days of survival	Alive	Localized	0	98	Blank(s)	12	200	0	0	3	0	0
41553698	25-29 years	White	Male	2015	Single (never married)	50	None	None; diagnosed at autopsy	No radiation and/or cancer-directed surgery	None/Unknown	No/Unknown	Unknown	I	T3	N0	M0	Alive or dead of other cause	2	Complete dates are available and there are more than 0 days of survival	Alive	Localized	0	98	Blank(s)	68	400	0	0	3	0	0
27034611	70-74 years	White	Female	2011	Widowed	50	None	None; diagnosed at autopsy	No radiation and/or cancer-directed surgery	None/Unknown	No/Unknown	Unknown	I	T1	N0	M0	N/A not first tumor	51	Complete dates are available and there are more than 0 days of survival	Alive	Localized	0	98	Blank(s)	19	400	0	0	3	0	0
43090886	60-64 years	White	Female	2012	Single (never married)	50	4 or more regional lymph nodes removed	None; diagnosed at autopsy	Radiation after surgery	Radioisotopes	No/Unknown	Unknown	I	T1	N0	M0	N/A not first tumor	46	Complete dates are available and there are more than 0 days of survival	Alive	Localized	7	0	Blank(s)	2	200	0	0	3	3	0
27038705	45-49 years	White	Female	2009	Married (including common law)	50	None	None; diagnosed at autopsy	Radiation after surgery	Radioisotopes	No/Unknown	Unknown	I	T1	N0	M0	Alive or dead of other cause	78	Complete dates are available and there are more than 0 days of survival	Alive	Localized	0	98	Blank(s)	20	200	0	0	3	0	0
43248966	70-74 years	White	Female	2014	Married (including common law)	21	None	None; diagnosed at autopsy	No radiation and/or cancer-directed surgery	None/Unknown	No/Unknown	Unknown	I	T1	N0	M0	N/A not first tumor	20	Complete dates are available and there are more than 0 days of survival	Alive	Localized	0	98	Blank(s)	14	100	0	0	3	0	0
15737775	70-74 years	White	Female	2005	Married (including common law)	30	1 to 3 regional lymph nodes removed	None; diagnosed at autopsy	No radiation and/or cancer-directed surgery	None/Unknown	No/Unknown	Well differentiated; Grade I	I	T1	N0	M0	N/A not first tumor	129	Complete dates are available and there are more than 0 days of survival	Alive	Localized	3	0	Blank(s)	15	100	0	0	3	3	0
27071164	70-74 years	White	Female	2011	Single (never married)	27	None	None; diagnosed at autopsy	Radiation after surgery	Beam radiation	No/Unknown	Unknown	I	T1	N0	M0	Dead (attributable to this cancer dx)	55	Complete dates are available and there are more than 0 days of survival	Dead	Localized	0	98	Blank(s)	17	100	0	0	3	0	0
2695758	65-69 years	White	Female	2009	Widowed	50	1 to 3 regional lymph nodes removed	None; diagnosed at autopsy	Radiation after surgery	Radioisotopes	No/Unknown	Unknown	I	T1	N0	M0	N/A not first tumor	79	Complete dates are available and there are more than 0 days of survival	Alive	Localized	1	0	Blank(s)	18	200	0	0	3	3	0
44033609	70-74 years	Other (American Indian/AK Native, Asian/Pacific Islander)	Female	2005	Married (including common law)	50	None	None; diagnosed at autopsy	Radiation after surgery	Radioisotopes	No/Unknown	Unknown	I	T1	N0	M0	Alive or dead of other cause	126	Complete dates are available and there are more than 0 days of survival	Dead	Localized	0	98	Blank(s)	15	100	0	0	3	0	0
4525691	50-54 years	White	Female	2007	Married (including common law)	50	1 to 3 regional lymph nodes removed	None; diagnosed at autopsy	No radiation and/or cancer-directed surgery	None/Unknown	No/Unknown	Well differentiated; Grade I	I	T1	N0	M0	N/A not first tumor	102	Complete dates are available and there are more than 0 days of survival	Alive	Localized	1	0	Blank(s)	6	100	0	0	3	3	0
5371422	40-44 years	White	Female	2010	Married (including common law)	50	4 or more regional lymph nodes removed	None; diagnosed at autopsy	Radiation after surgery	Radioisotopes	No/Unknown	Well differentiated; Grade I	I	T1	N0	M0	Alive or dead of other cause	65	Complete dates are available and there are more than 0 days of survival	Alive	Localized	5	0	Blank(s)	17	100	0	0	3	3	0
44040109	35-39 years	Other (American Indian/AK Native, Asian/Pacific Islander)	Male	2005	Married (including common law)	50	None	None; diagnosed at autopsy	Radiation after surgery	Radioisotopes	No/Unknown	Unknown	I	T3	N0	M0	Alive or dead of other cause	128	Complete dates are available and there are more than 0 days of survival	Alive	Localized	0	98	Blank(s)	50	100	0	0	3	1	0
44043497	60-64 years	Unknown	Female	2005	Married (including common law)	50	None	None; diagnosed at autopsy	No radiation and/or cancer-directed surgery	None/Unknown	No/Unknown	Well differentiated; Grade I	I	T1	N0	M0	Alive or dead of other cause	123	Complete dates are available and there are more than 0 days of survival	Alive	Localized	0	98	Blank(s)	17	200	0	0	3	0	0
44047226	35-39 years	White	Male	2005	Married (including common law)	50	None	None; diagnosed at autopsy	Radiation after surgery	Radioisotopes	No/Unknown	Unknown	I	T2	N0	M0	Alive or dead of other cause	120	Complete dates are available and there are more than 0 days of survival	Alive	Localized	0	98	Blank(s)	30	400	0	0	3	0	0
44052002	80-84 years	Other (American Indian/AK Native, Asian/Pacific Islander)	Female	2004	Single (never married)	50	None	None; diagnosed at autopsy	No radiation and/or cancer-directed surgery	None/Unknown	No/Unknown	Unknown	I	T1	N0	M0	Alive or dead of other cause	133	Complete dates are available and there are more than 0 days of survival	Alive	Localized	0	98	Blank(s)	15	400	0	0	3	0	0
44059434	50-54 years	Other (American Indian/AK Native, Asian/Pacific Islander)	Male	2006	Single (never married)	50	None	None; diagnosed at autopsy	No radiation and/or cancer-directed surgery	None/Unknown	No/Unknown	Unknown	I	T1	N0	M0	Alive or dead of other cause	78	Complete dates are available and there are more than 0 days of survival	Alive	Localized	0	98	Blank(s)	5	400	0	0	3	0	0
15793164	50-54 years	White	Female	2009	Married (including common law)	50	1 to 3 regional lymph nodes removed	None; diagnosed at autopsy	Radiation after surgery	Radioisotopes	No/Unknown	Well differentiated; Grade I	I	T1	N0	M0	N/A not first tumor	82	Complete dates are available and there are more than 0 days of survival	Alive	Localized	1	0	Blank(s)	15	400	0	0	3	3	0
44066650	80-84 years	White	Female	2006	Married (including common law)	50	None	None; diagnosed at autopsy	No radiation and/or cancer-directed surgery	None/Unknown	No/Unknown	Unknown	I	T1	N0	M0	N/A not first tumor	110	Complete dates are available and there are more than 0 days of survival	Alive	Localized	0	98	Blank(s)	11	100	0	0	3	0	0
27086097	50-54 years	White	Female	2011	Married (including common law)	50	None	None; diagnosed at autopsy	Radiation after surgery	Radioisotopes	No/Unknown	Unknown	I	T1	N0	M0	Alive or dead of other cause	49	Complete dates are available and there are more than 0 days of survival	Alive	Localized	0	98	Blank(s)	20	100	0	0	3	0	0
27088496	55-59 years	White	Female	2011	Married (including common law)	50	None	None; diagnosed at autopsy	Radiation after surgery	Radioisotopes	No/Unknown	Unknown	I	T1	N0	M0	Alive or dead of other cause	48	Complete dates are available and there are more than 0 days of survival	Alive	Localized	0	98	Blank(s)	10	400	0	0	3	0	0
44070904	50-54 years	White	Male	2007	Married (including common law)	50	1 to 3 regional lymph nodes removed	None; diagnosed at autopsy	Radiation after surgery	Radioisotopes	No/Unknown	Well differentiated; Grade I	I	T1	N0	M0	Alive or dead of other cause	102	Complete dates are available and there are more than 0 days of survival	Alive	Localized	2	0	Blank(s)	7	200	0	0	3	3	0
44071270	35-39 years	White	Female	2007	Married (including common law)	40	None	None; diagnosed at autopsy	Radiation after surgery	Radioisotopes	No/Unknown	Unknown	I	TX	N0	M0	Alive or dead of other cause	102	Complete dates are available and there are more than 0 days of survival	Alive	Localized	0	98	Blank(s)	999	100	0	0	3	0	0
27089648	55-59 years	White	Female	2012	Married (including common law)	21	1 to 3 regional lymph nodes removed	None; diagnosed at autopsy	No radiation and/or cancer-directed surgery	None/Unknown	No/Unknown	Unknown	I	T1	N0	M0	N/A not first tumor	39	Complete dates are available and there are more than 0 days of survival	Alive	Localized	1	0	Blank(s)	1	100	0	0	3	3	0
44074723	35-39 years	White	Female	2007	Married (including common law)	50	1 to 3 regional lymph nodes removed	None; diagnosed at autopsy	No radiation and/or cancer-directed surgery	None/Unknown	No/Unknown	Unknown	I	T2	N0	M0	Alive or dead of other cause	106	Complete dates are available and there are more than 0 days of survival	Alive	Localized	2	0	Blank(s)	29	100	0	0	3	3	0
15815621	55-59 years	White	Female	2006	Married (including common law)	50	None	None; diagnosed at autopsy	Radiation after surgery	Radioisotopes	No/Unknown	Unknown	I	T1	N0	M0	N/A not first tumor	119	Complete dates are available and there are more than 0 days of survival	Alive	Localized	0	98	Blank(s)	15	200	0	0	3	0	0
27110544	35-39 years	Unknown	Female	2012	Unknown	50	None	None; diagnosed at autopsy	No radiation and/or cancer-directed surgery	None/Unknown	No/Unknown	Well differentiated; Grade I	I	T2	N0	M0	Alive or dead of other cause	42	Complete dates are available and there are more than 0 days of survival	Alive	Localized	0	98	Blank(s)	32	400	0	0	3	0	0
44094574	30-34 years	White	Female	2008	Married (including common law)	50	1 to 3 regional lymph nodes removed	None; diagnosed at autopsy	Radiation after surgery	Radioisotopes	No/Unknown	Unknown	I	T3	N0	M0	Alive or dead of other cause	92	Complete dates are available and there are more than 0 days of survival	Alive	Localized	2	0	Blank(s)	84	400	0	0	3	3	0
44096117	30-34 years	Other (American Indian/AK Native, Asian/Pacific Islander)	Female	2008	Married (including common law)	50	1 to 3 regional lymph nodes removed	None; diagnosed at autopsy	Radiation after surgery	Radioisotopes	No/Unknown	Unknown	I	T1	N0	M0	N/A not first tumor	89	Complete dates are available and there are more than 0 days of survival	Alive	Localized	3	0	Blank(s)	17	100	0	0	3	3	1
27110915	30-34 years	White	Male	2012	Married (including common law)	50	None	None; diagnosed at autopsy	Radiation after surgery	Radioisotopes	No/Unknown	Well differentiated; Grade I	I	T3	N0	M0	Alive or dead of other cause	42	Complete dates are available and there are more than 0 days of survival	Alive	Localized	0	98	Blank(s)	45	400	0	0	3	0	0
15875173	70-74 years	White	Female	2009	Married (including common law)	50	1 to 3 regional lymph nodes removed	None; diagnosed at autopsy	Radiation after surgery	Radioisotopes	No/Unknown	Unknown	I	T1	N0	M0	N/A not first tumor	73	Complete dates are available and there are more than 0 days of survival	Alive	Localized	2	0	Blank(s)	11	100	0	0	3	3	0
27119879	35-39 years	White	Female	2012	Married (including common law)	50	None	None; diagnosed at autopsy	Radiation after surgery	Radioisotopes	No/Unknown	Unknown	I	T3	N0	M0	Alive or dead of other cause	36	Complete dates are available and there are more than 0 days of survival	Alive	Localized	0	98	Blank(s)	55	400	0	0	3	0	0
5378791	65-69 years	White	Male	2013	Married (including common law)	21	None	None; diagnosed at autopsy	No radiation and/or cancer-directed surgery	None/Unknown	No/Unknown	Unknown	I	T1	N0	M0	N/A not first tumor	34	Complete dates are available and there are more than 0 days of survival	Alive	Localized	0	98	Blank(s)	18	400	0	0	3	0	0
44116238	70-74 years	White	Female	2009	Married (including common law)	50	None	None; diagnosed at autopsy	No radiation and/or cancer-directed surgery	None/Unknown	No/Unknown	Moderately differentiated; Grade II	I	T1	N0	M0	Alive or dead of other cause	75	Complete dates are available and there are more than 0 days of survival	Alive	Localized	0	98	Blank(s)	4	200	0	0	3	0	0
11077683	40-44 years	Other (American Indian/AK Native, Asian/Pacific Islander)	Female	2005	Single (never married)	50	None	None; diagnosed at autopsy	No radiation and/or cancer-directed surgery	None/Unknown	No/Unknown	Unknown	I	T2	NX	M0	Alive or dead of other cause	127	Complete dates are available and there are more than 0 days of survival	Alive	Localized	99	99	Blank(s)	35	400	999	0	3	0	0
44130049	25-29 years	White	Male	2010	Married (including common law)	50	None	None; diagnosed at autopsy	Radiation after surgery	Radioisotopes	No/Unknown	Unknown	I	T3	N0	M0	Alive or dead of other cause	71	Complete dates are available and there are more than 0 days of survival	Alive	Localized	0	98	Blank(s)	70	100	0	0	3	0	0
11082963	35-39 years	Black	Female	2005	Single (never married)	50	None	None; diagnosed at autopsy	Radiation after surgery	Radioisotopes	No/Unknown	Unknown	I	T2	N0	M0	Alive or dead of other cause	120	Complete dates are available and there are more than 0 days of survival	Alive	Localized	0	98	Blank(s)	29	300	0	0	3	0	0
17208709	85+ years	White	Male	2014	Married (including common law)	0	None	None; diagnosed at autopsy	No radiation and/or cancer-directed surgery	None/Unknown	No/Unknown	Unknown	I	T1	N0	M0	N/A not first tumor	13	Complete dates are available and there are more than 0 days of survival	Dead	Localized	0	98	Blank(s)	8	100	0	0	0	0	0
44142469	60-64 years	White	Female	2010	Married (including common law)	50	1 to 3 regional lymph nodes removed	None; diagnosed at autopsy	No radiation and/or cancer-directed surgery	None/Unknown	No/Unknown	Well differentiated; Grade I	I	T1	N0	M0	Alive or dead of other cause	60	Complete dates are available and there are more than 0 days of survival	Alive	Localized	2	0	Blank(s)	19	100	0	0	3	3	0
44142553	15-19 years	White	Female	2010	Separated	50	1 to 3 regional lymph nodes removed	None; diagnosed at autopsy	Radiation after surgery	Radioisotopes	No/Unknown	Well differentiated; Grade I	I	T1	N0	M0	Alive or dead of other cause	66	Complete dates are available and there are more than 0 days of survival	Alive	Localized	0	98	Blank(s)	16	100	0	0	3	0	0
27147382	40-44 years	White	Female	2012	Married (including common law)	50	None	None; diagnosed at autopsy	No radiation and/or cancer-directed surgery	None/Unknown	No/Unknown	Unknown	I	T3	N0	M0	Alive or dead of other cause	47	Complete dates are available and there are more than 0 days of survival	Alive	Localized	0	98	Blank(s)	52	100	0	0	3	0	0
27151654	60-64 years	White	Male	2013	Married (including common law)	50	None	None; diagnosed at autopsy	Radiation after surgery	Radioisotopes	No/Unknown	Unknown	I	T1	N0	M0	Alive or dead of other cause	29	Complete dates are available and there are more than 0 days of survival	Alive	Localized	0	98	Blank(s)	18	100	0	0	3	0	0
27157625	30-34 years	White	Male	2014	Single (never married)	50	None	None; diagnosed at autopsy	Radiation after surgery	Radioisotopes	No/Unknown	Unknown	I	T3	N0	M0	Alive or dead of other cause	20	Complete dates are available and there are more than 0 days of survival	Alive	Localized	0	98	Blank(s)	55	400	0	0	3	0	0
4526910	35-39 years	White	Female	2006	Widowed	50	None	None; diagnosed at autopsy	No radiation and/or cancer-directed surgery	None/Unknown	No/Unknown	Unknown	I	T1	N0	M0	Alive or dead of other cause	110	Complete dates are available and there are more than 0 days of survival	Alive	Localized	0	98	Blank(s)	17	400	0	0	3	0	0
44160081	30-34 years	Other (American Indian/AK Native, Asian/Pacific Islander)	Female	2011	Married (including common law)	50	4 or more regional lymph nodes removed	None; diagnosed at autopsy	No radiation and/or cancer-directed surgery	None/Unknown	No/Unknown	Unknown	I	T1	N1a	M0	Alive or dead of other cause	51	Incomplete dates are available and there cannot be zero days of follow-up	Alive	Regional	6	1	Blank(s)	12	410	125	0	3	3	0
5379786	30-34 years	White	Female	2010	Single (never married)	50	4 or more regional lymph nodes removed	None; diagnosed at autopsy	No radiation and/or cancer-directed surgery	None/Unknown	No/Unknown	Well differentiated; Grade I	I	T2	N0	M0	Alive or dead of other cause	60	Complete dates are available and there are more than 0 days of survival	Alive	Localized	17	0	Blank(s)	27	100	0	0	3	3	0
44165471	55-59 years	White	Female	2012	Married (including common law)	50	None	None; diagnosed at autopsy	Radiation after surgery	Radioisotopes	No/Unknown	Well differentiated; Grade I	I	T1	N0	M0	Alive or dead of other cause	47	Complete dates are available and there are more than 0 days of survival	Alive	Localized	0	98	Blank(s)	15	400	0	0	3	0	0
44165565	75-79 years	White	Male	2010	Married (including common law)	50	None	None; diagnosed at autopsy	No radiation and/or cancer-directed surgery	None/Unknown	No/Unknown	Unknown	I	T1	N0	M0	Alive or dead of other cause	60	Incomplete dates are available and there cannot be zero days of follow-up	Alive	Localized	0	98	Blank(s)	5	100	0	0	3	0	0
44170152	30-34 years	Other (American Indian/AK Native, Asian/Pacific Islander)	Male	2012	Married (including common law)	50	1 to 3 regional lymph nodes removed	None; diagnosed at autopsy	Radiation after surgery	Radioisotopes	No/Unknown	Well differentiated; Grade I	I	T2	N1a	M0	Alive or dead of other cause	5	Complete dates are available and there are more than 0 days of survival	Alive	Regional	3	2	Blank(s)	21	200	120	0	3	3	0
44171668	60-64 years	White	Female	2012	Married (including common law)	21	1 to 3 regional lymph nodes removed	None; diagnosed at autopsy	Radiation after surgery	Radioisotopes	No/Unknown	Unknown	I	T1	N0	M0	Alive or dead of other cause	45	Complete dates are available and there are more than 0 days of survival	Alive	Localized	4	0	Blank(s)	20	100	0	0	3	0	0
11083493	40-44 years	Black	Female	2005	Married (including common law)	23	None	None; diagnosed at autopsy	No radiation and/or cancer-directed surgery	None/Unknown	No/Unknown	Unknown	I	T2	N0	M0	Alive or dead of other cause	123	Complete dates are available and there are more than 0 days of survival	Alive	Localized	0	98	Blank(s)	40	300	0	0	3	0	0
27172404	40-44 years	White	Male	2014	Married (including common law)	21	None	None; diagnosed at autopsy	No radiation and/or cancer-directed surgery	None/Unknown	No/Unknown	Unknown	I	T2	N0	M0	Alive or dead of other cause	15	Complete dates are available and there are more than 0 days of survival	Alive	Localized	0	98	Blank(s)	24	100	0	0	3	0	0
27177459	60-64 years	White	Female	2014	Married (including common law)	50	None	None; diagnosed at autopsy	Radiation after surgery	Radioisotopes	No/Unknown	Unknown	I	T1	N0	M0	Alive or dead of other cause	20	Complete dates are available and there are more than 0 days of survival	Alive	Localized	0	98	Blank(s)	12	100	0	0	3	0	0
44177791	35-39 years	White	Female	2012	Divorced	50	None	None; diagnosed at autopsy	Radiation after surgery	Radioisotopes	No/Unknown	Moderately differentiated; Grade II	I	T4a	N0	M0	Alive or dead of other cause	42	Incomplete dates are available and there cannot be zero days of follow-up	Alive	Regional	0	98	Blank(s)	35	520	0	0	3	0	0
11086066	65-69 years	Black	Male	2005	Married (including common law)	50	None	None; diagnosed at autopsy	No radiation and/or cancer-directed surgery	None/Unknown	No/Unknown	Unknown	I	T1	N0	M0	Alive or dead of other cause	129	Complete dates are available and there are more than 0 days of survival	Alive	Localized	0	98	Blank(s)	20	100	0	0	3	0	0
18389977	45-49 years	White	Female	2005	Divorced	21	None	None; diagnosed at autopsy	No radiation and/or cancer-directed surgery	None/Unknown	No/Unknown	Unknown	I	T1	N0	M0	N/A not first tumor	126	Complete dates are available and there are more than 0 days of survival	Alive	Localized	0	98	Blank(s)	20	400	0	0	3	0	0
18392089	40-44 years	Black	Female	2005	Married (including common law)	50	None	None; diagnosed at autopsy	Radiation after surgery	Radioisotopes	No/Unknown	Unknown	I	T2	N0	M0	Alive or dead of other cause	131	Complete dates are available and there are more than 0 days of survival	Alive	Localized	0	98	Blank(s)	30	100	0	0	3	0	0
27194698	20-24 years	White	Female	2014	Single (never married)	50	1 to 3 regional lymph nodes removed	None; diagnosed at autopsy	Radiation after surgery	Radioisotopes	No/Unknown	Unknown	I	T1	N0	M0	Alive or dead of other cause	15	Complete dates are available and there are more than 0 days of survival	Alive	Localized	0	98	Blank(s)	19	400	0	0	3	0	0
11091425	35-39 years	White	Male	2006	Single (never married)	50	1 to 3 regional lymph nodes removed	None; diagnosed at autopsy	Radiation after surgery	Radioisotopes	No/Unknown	Unknown	I	T3	N0	M0	Alive or dead of other cause	116	Complete dates are available and there are more than 0 days of survival	Alive	Localized	1	0	Blank(s)	45	400	0	0	3	3	0
44214771	60-64 years	White	Female	2014	Divorced	50	1 to 3 regional lymph nodes removed	None; diagnosed at autopsy	No radiation and/or cancer-directed surgery	None/Unknown	No/Unknown	Unknown	I	T1	N0	M0	Alive or dead of other cause	20	Complete dates are available and there are more than 0 days of survival	Alive	Localized	1	0	Blank(s)	20	100	0	0	3	3	0
18392101	60-64 years	Black	Male	2004	Married (including common law)	50	None	None; diagnosed at autopsy	Radiation after surgery	Radioisotopes	No/Unknown	Unknown	I	T1	N0	M0	Alive or dead of other cause	135	Complete dates are available and there are more than 0 days of survival	Alive	Localized	0	98	Blank(s)	13	100	0	0	3	0	0
44230793	75-79 years	White	Female	2014	Unknown	50	None	None; diagnosed at autopsy	Radiation after surgery	Radioisotopes	No/Unknown	Unknown	I	T1	N0	M0	Alive or dead of other cause	13	Complete dates are available and there are more than 0 days of survival	Alive	Localized	0	98	Blank(s)	20	100	0	0	3	0	0
18401970	25-29 years	White	Female	2004	Unknown	50	1 to 3 regional lymph nodes removed	None; diagnosed at autopsy	Radiation after surgery	Radioisotopes	No/Unknown	Well differentiated; Grade I	I	T1	N0	M0	Alive or dead of other cause	140	Complete dates are available and there are more than 0 days of survival	Alive	Localized	2	0	Blank(s)	12	100	0	0	3	3	0
18405162	35-39 years	White	Female	2004	Married (including common law)	50	1 to 3 regional lymph nodes removed	None; diagnosed at autopsy	Radiation after surgery	Radioisotopes	No/Unknown	Poorly differentiated; Grade III	I	T3	N1b	M0	Dead (attributable to this cancer dx)	53	Incomplete dates are available and there cannot be zero days of follow-up	Dead	Regional	4	3	Blank(s)	60	100	135	0	3	0	0
44246684	35-39 years	White	Female	2015	Married (including common law)	50	None	None; diagnosed at autopsy	Radiation after surgery	Radioisotopes	No/Unknown	Unknown	I	T2	N0	M0	Alive or dead of other cause	2	Complete dates are available and there are more than 0 days of survival	Alive	Localized	0	98	Blank(s)	22	420	0	0	3	0	0
4528326	55-59 years	White	Female	2006	Married (including common law)	30	None	None; diagnosed at autopsy	No radiation and/or cancer-directed surgery	None/Unknown	No/Unknown	Unknown	I	T1	N0	M0	Alive or dead of other cause	114	Complete dates are available and there are more than 0 days of survival	Alive	Localized	0	98	Blank(s)	18	100	0	0	3	0	0
45523102	70-74 years	Other (American Indian/AK Native, Asian/Pacific Islander)	Male	2007	Married (including common law)	50	None	None; diagnosed at autopsy	Radiation after surgery	Radioisotopes	No/Unknown	Unknown	I	T1	N0	M0	N/A not first tumor	101	Complete dates are available and there are more than 0 days of survival	Alive	Localized	0	98	Blank(s)	12	200	0	0	3	0	0
11092548	40-44 years	White	Female	2006	Married (including common law)	50	1 to 3 regional lymph nodes removed	None; diagnosed at autopsy	Radiation after surgery	Radioisotopes	No/Unknown	Unknown	I	T2	N0	M0	Alive or dead of other cause	111	Complete dates are available and there are more than 0 days of survival	Alive	Localized	2	0	Blank(s)	25	400	0	0	3	3	0
18405740	25-29 years	White	Female	2004	Single (never married)	50	1 to 3 regional lymph nodes removed	None; diagnosed at autopsy	Radiation after surgery	Radioisotopes	No/Unknown	Unknown	I	T2	N0	M0	Alive or dead of other cause	132	Complete dates are available and there are more than 0 days of survival	Alive	Localized	1	0	Blank(s)	25	100	0	0	3	3	0
46582363	40-44 years	White	Female	2013	Single (never married)	50	1 to 3 regional lymph nodes removed	None; diagnosed at autopsy	Radiation after surgery	Radioisotopes	No/Unknown	Unknown	I	T2	N0	M0	N/A not first tumor	28	Complete dates are available and there are more than 0 days of survival	Alive	Localized	3	0	Blank(s)	35	400	0	0	3	3	0
18408889	30-34 years	White	Female	2004	Married (including common law)	21	None	None; diagnosed at autopsy	No radiation and/or cancer-directed surgery	None/Unknown	No/Unknown	Well differentiated; Grade I	I	T3	N0	M0	Alive or dead of other cause	137	Complete dates are available and there are more than 0 days of survival	Alive	Localized	0	98	Blank(s)	57	100	0	0	3	0	0
48706977	70-74 years	White	Female	2013	Single (never married)	21	None	None; diagnosed at autopsy	No radiation and/or cancer-directed surgery	None/Unknown	No/Unknown	Moderately differentiated; Grade II	I	T1	N0	M0	N/A not first tumor	29	Complete dates are available and there are more than 0 days of survival	Alive	Localized	0	98	Blank(s)	3	100	0	0	3	0	0
29065104	45-49 years	White	Female	2004	Divorced	50	4 or more regional lymph nodes removed	None; diagnosed at autopsy	Radiation after surgery	Radioisotopes	No/Unknown	Unknown	I	T1	N0	M0	Alive or dead of other cause	136	Complete dates are available and there are more than 0 days of survival	Alive	Localized	5	0	Blank(s)	9	300	0	0	3	3	1
29077121	40-44 years	White	Female	2005	Married (including common law)	50	None	None; diagnosed at autopsy	Radiation after surgery	Radioisotopes	No/Unknown	Unknown	I	T3	N0	M0	Alive or dead of other cause	121	Complete dates are available and there are more than 0 days of survival	Alive	Regional	0	98	Blank(s)	16	450	0	0	3	0	0
29078880	60-64 years	White	Female	2008	Divorced	21	None	None; diagnosed at autopsy	No radiation and/or cancer-directed surgery	None/Unknown	No/Unknown	Unknown	I	T1	N0	M0	N/A not first tumor	84	Complete dates are available and there are more than 0 days of survival	Alive	Localized	0	98	Blank(s)	10	100	0	0	3	0	0
18418750	35-39 years	White	Female	2005	Single (never married)	50	None	None; diagnosed at autopsy	No radiation and/or cancer-directed surgery	None/Unknown	No/Unknown	Unknown	I	T2	N0	M0	Alive or dead of other cause	130	Complete dates are available and there are more than 0 days of survival	Alive	Localized	0	98	Blank(s)	30	400	0	0	3	0	0
29097873	55-59 years	White	Female	2007	Unknown	50	1 to 3 regional lymph nodes removed	None; diagnosed at autopsy	Radiation after surgery	Radioisotopes	No/Unknown	Unknown	I	T1	N0	M0	Alive or dead of other cause	105	Complete dates are available and there are more than 0 days of survival	Alive	Localized	3	0	Blank(s)	18	100	0	0	3	3	0
18425160	55-59 years	Black	Female	2005	Separated	50	None	Non-primary surgical procedure to other regional sites	No radiation and/or cancer-directed surgery	None/Unknown	No/Unknown	Unknown	I	T1	N0	M0	Alive or dead of other cause	5	Complete dates are available and there are more than 0 days of survival	Dead	Localized	0	98	Blank(s)	12	400	0	0	3	0	0
18431353	80-84 years	White	Female	2006	Married (including common law)	21	None	None; diagnosed at autopsy	Radiation after surgery	Radioisotopes	No/Unknown	Unknown	I	T1	N0	M0	Alive or dead of other cause	75	Complete dates are available and there are more than 0 days of survival	Dead	Localized	0	98	Blank(s)	14	300	0	0	3	0	0
49842591	35-39 years	White	Female	2004	Single (never married)	50	1 to 3 regional lymph nodes removed	None; diagnosed at autopsy	Radiation after surgery	Radioisotopes	No/Unknown	Moderately differentiated; Grade II	I	T1	N0	M0	Alive or dead of other cause	143	Complete dates are available and there are more than 0 days of survival	Alive	Localized	1	0	Blank(s)	18	100	0	0	3	1	0
49853230	30-34 years	White	Female	2004	Single (never married)	50	None	None; diagnosed at autopsy	Radiation after surgery	Radioisotopes	No/Unknown	Unknown	I	T2	N0	M0	Alive or dead of other cause	142	Complete dates are available and there are more than 0 days of survival	Alive	Localized	0	98	Blank(s)	23	100	0	0	3	0	0
49861878	25-29 years	White	Female	2004	Married (including common law)	50	1 to 3 regional lymph nodes removed	None; diagnosed at autopsy	Radiation after surgery	Radioisotopes	No/Unknown	Well differentiated; Grade I	I	T2	N0	M0	Alive or dead of other cause	130	Complete dates are available and there are more than 0 days of survival	Alive	Localized	1	0	Blank(s)	40	400	0	0	3	3	0
29118968	55-59 years	White	Female	2008	Married (including common law)	50	1 to 3 regional lymph nodes removed	None; diagnosed at autopsy	No radiation and/or cancer-directed surgery	None/Unknown	No/Unknown	Unknown	I	T1	N0	M0	Alive or dead of other cause	80	Complete dates are available and there are more than 0 days of survival	Alive	Localized	1	0	Blank(s)	9	100	0	0	3	1	0
49867705	25-29 years	White	Male	2004	Single (never married)	50	None	None; diagnosed at autopsy	No radiation and/or cancer-directed surgery	None/Unknown	No/Unknown	Unknown	I	T2	N0	M0	Alive or dead of other cause	126	Complete dates are available and there are more than 0 days of survival	Alive	Localized	0	98	Blank(s)	35	200	0	0	3	0	0
29120204	50-54 years	White	Female	2008	Married (including common law)	50	None	None; diagnosed at autopsy	Radiation after surgery	Beam radiation	No/Unknown	Unknown	I	T1	N0	M0	Alive or dead of other cause	89	Complete dates are available and there are more than 0 days of survival	Alive	Localized	0	98	Blank(s)	15	400	0	0	3	0	0
49875518	35-39 years	White	Female	2004	Married (including common law)	50	None	None; diagnosed at autopsy	No radiation and/or cancer-directed surgery	None/Unknown	No/Unknown	Unknown	I	T2	N0	M0	Alive or dead of other cause	102	Complete dates are available and there are more than 0 days of survival	Alive	Localized	1	0	Blank(s)	30	100	0	0	3	1	0
49875623	30-34 years	White	Female	2004	Married (including common law)	50	None	None; diagnosed at autopsy	No radiation and/or cancer-directed surgery	None/Unknown	No/Unknown	Well differentiated; Grade I	I	T2	N0	M0	Alive or dead of other cause	129	Complete dates are available and there are more than 0 days of survival	Alive	Localized	0	98	Blank(s)	40	400	0	0	3	0	0
49876676	55-59 years	White	Female	2004	Married (including common law)	50	1 to 3 regional lymph nodes removed	None; diagnosed at autopsy	Radiation after surgery	Radioisotopes	No/Unknown	Unknown	I	T1	N0	M0	Alive or dead of other cause	139	Complete dates are available and there are more than 0 days of survival	Alive	Localized	1	0	Blank(s)	12	100	0	0	3	3	0
4466026	20-24 years	White	Female	2004	Single (never married)	50	None	None; diagnosed at autopsy	Radiation after surgery	Radioisotopes	No/Unknown	Unknown	I	T3	N0	M0	Alive or dead of other cause	132	Complete dates are available and there are more than 0 days of survival	Alive	Regional	0	98	Blank(s)	30	480	0	0	3	0	0
5403496	85+ years	White	Female	2011	Unknown	50	1 to 3 regional lymph nodes removed	None; diagnosed at autopsy	No radiation and/or cancer-directed surgery	None/Unknown	No/Unknown	Unknown	I	T1	N0	M0	Alive or dead of other cause	53	Complete dates are available and there are more than 0 days of survival	Alive	Localized	2	0	Blank(s)	12	100	0	0	3	3	0
49884084	55-59 years	White	Female	2004	Married (including common law)	50	None	None; diagnosed at autopsy	Radiation after surgery	Radioisotopes	No/Unknown	Well differentiated; Grade I	I	T1	N0	M0	Alive or dead of other cause	141	Complete dates are available and there are more than 0 days of survival	Alive	Localized	0	98	Blank(s)	16	100	0	0	3	1	1
11093925	70-74 years	White	Female	2006	Married (including common law)	50	1 to 3 regional lymph nodes removed	None; diagnosed at autopsy	No radiation and/or cancer-directed surgery	None/Unknown	No/Unknown	Unknown	I	T1	N0	M0	Alive or dead of other cause	101	Complete dates are available and there are more than 0 days of survival	Alive	Localized	2	0	Blank(s)	12	100	0	0	3	3	0
18433041	70-74 years	Black	Female	2006	Married (including common law)	30	1 to 3 regional lymph nodes removed	None; diagnosed at autopsy	No radiation and/or cancer-directed surgery	None/Unknown	No/Unknown	Unknown	I	T1	N0	M0	Alive or dead of other cause	86	Complete dates are available and there are more than 0 days of survival	Alive	Localized	1	0	Blank(s)	3	100	0	0	3	3	0
49889674	25-29 years	White	Female	2004	Single (never married)	50	None	None; diagnosed at autopsy	No radiation and/or cancer-directed surgery	None/Unknown	No/Unknown	Unknown	I	T1	N0	M0	Alive or dead of other cause	139	Complete dates are available and there are more than 0 days of survival	Alive	Localized	0	98	Blank(s)	20	400	0	0	3	0	0
49896521	30-34 years	White	Female	2004	Married (including common law)	21	None	None; diagnosed at autopsy	No radiation and/or cancer-directed surgery	None/Unknown	No/Unknown	Well differentiated; Grade I	I	T1	N0	M0	Alive or dead of other cause	134	Complete dates are available and there are more than 0 days of survival	Alive	Localized	0	98	Blank(s)	20	100	0	0	3	0	0
49898364	45-49 years	Other (American Indian/AK Native, Asian/Pacific Islander)	Male	2004	Married (including common law)	50	None	None; diagnosed at autopsy	Radiation after surgery	Radioisotopes	No/Unknown	Well differentiated; Grade I	I	T1	N0	M0	Alive or dead of other cause	140	Complete dates are available and there are more than 0 days of survival	Alive	Localized	0	98	Blank(s)	15	400	0	0	3	1	0
49902084	30-34 years	Other (American Indian/AK Native, Asian/Pacific Islander)	Female	2004	Married (including common law)	50	1 to 3 regional lymph nodes removed	None; diagnosed at autopsy	Radiation after surgery	Radioisotopes	No/Unknown	Well differentiated; Grade I	I	T1	N0	M0	Alive or dead of other cause	132	Complete dates are available and there are more than 0 days of survival	Alive	Localized	3	0	Blank(s)	20	100	0	0	3	3	0
29137965	70-74 years	White	Female	2009	Married (including common law)	50	1 to 3 regional lymph nodes removed	None; diagnosed at autopsy	No radiation and/or cancer-directed surgery	None/Unknown	No/Unknown	Unknown	I	T1	N0	M0	Alive or dead of other cause	74	Complete dates are available and there are more than 0 days of survival	Alive	Localized	2	0	Blank(s)	4	100	0	0	3	3	0
29139640	65-69 years	White	Female	2009	Widowed	50	None	None; diagnosed at autopsy	Radiation after surgery	Radioisotopes	No/Unknown	Unknown	I	T1	N0	M0	Alive or dead of other cause	12	Complete dates are available and there are more than 0 days of survival	Dead	Localized	0	98	Blank(s)	10	100	0	0	3	0	0
11094369	25-29 years	White	Male	2006	Single (never married)	50	1 to 3 regional lymph nodes removed	None; diagnosed at autopsy	Radiation after surgery	Radioisotopes	No/Unknown	Unknown	I	T2	N0	M0	Alive or dead of other cause	108	Complete dates are available and there are more than 0 days of survival	Alive	Localized	1	0	Blank(s)	28	400	0	0	3	3	0
49915088	25-29 years	Other (American Indian/AK Native, Asian/Pacific Islander)	Female	2004	Single (never married)	50	None	None; diagnosed at autopsy	No radiation and/or cancer-directed surgery	None/Unknown	No/Unknown	Well differentiated; Grade I	I	T2	N0	M0	Alive or dead of other cause	126	Complete dates are available and there are more than 0 days of survival	Alive	Localized	0	98	Blank(s)	37	400	0	0	3	1	0
29167802	25-29 years	White	Female	2010	Married (including common law)	50	None	None; diagnosed at autopsy	No radiation and/or cancer-directed surgery	None/Unknown	No/Unknown	Unknown	I	T2	N0	M0	Alive or dead of other cause	67	Complete dates are available and there are more than 0 days of survival	Alive	Localized	0	98	Blank(s)	40	200	0	0	3	0	0
29193559	40-44 years	White	Female	2012	Married (including common law)	50	1 to 3 regional lymph nodes removed	None; diagnosed at autopsy	Radiation after surgery	Radioisotopes	No/Unknown	Unknown	I	T1	N0	M0	Alive or dead of other cause	40	Complete dates are available and there are more than 0 days of survival	Alive	Localized	1	0	Blank(s)	19	400	0	0	3	3	0
5409151	25-29 years	White	Female	2011	Married (including common law)	50	None	None; diagnosed at autopsy	Radiation after surgery	Radioisotopes	No/Unknown	Well differentiated; Grade I	I	T3	N0	M0	Alive or dead of other cause	55	Complete dates are available and there are more than 0 days of survival	Alive	Localized	0	98	Blank(s)	50	400	0	0	3	0	0
49923860	60-64 years	White	Female	2005	Married (including common law)	50	Sentinel lymph node biopsy	None; diagnosed at autopsy	Radiation after surgery	Radioisotopes	No/Unknown	Well differentiated; Grade I	I	T1	N0	M0	Alive or dead of other cause	131	Complete dates are available and there are more than 0 days of survival	Alive	Localized	1	0	Blank(s)	15	400	0	0	3	3	0
11094458	45-49 years	White	Female	2006	Divorced	50	None	None; diagnosed at autopsy	Radiation after surgery	Radioisotopes	No/Unknown	Unknown	I	T1	N0	M0	Alive or dead of other cause	108	Complete dates are available and there are more than 0 days of survival	Alive	Localized	0	98	Blank(s)	12	200	0	0	3	0	0
49926517	45-49 years	White	Female	2005	Single (never married)	21	1 to 3 regional lymph nodes removed	None; diagnosed at autopsy	Radiation after surgery	Radioisotopes	No/Unknown	Unknown	I	T1	N0	M0	Alive or dead of other cause	130	Complete dates are available and there are more than 0 days of survival	Alive	Localized	1	0	Blank(s)	15	400	0	0	3	3	0
29193934	55-59 years	White	Female	2012	Married (including common law)	50	4 or more regional lymph nodes removed	None; diagnosed at autopsy	No radiation and/or cancer-directed surgery	None/Unknown	No/Unknown	Unknown	I	T1	N0	M0	Alive or dead of other cause	39	Complete dates are available and there are more than 0 days of survival	Alive	Localized	9	0	Blank(s)	9	300	0	0	3	3	0
29194066	25-29 years	Other (American Indian/AK Native, Asian/Pacific Islander)	Female	2012	Single (never married)	50	4 or more regional lymph nodes removed	None; diagnosed at autopsy	No radiation and/or cancer-directed surgery	None/Unknown	No/Unknown	Unknown	I	T1	N0	M0	Alive or dead of other cause	47	Complete dates are available and there are more than 0 days of survival	Alive	Localized	8	0	Blank(s)	20	400	0	0	3	3	0
29194136	55-59 years	White	Female	2012	Married (including common law)	20	None	None; diagnosed at autopsy	No radiation and/or cancer-directed surgery	None/Unknown	No/Unknown	Unknown	I	T1	N0	M0	Alive or dead of other cause	47	Complete dates are available and there are more than 0 days of survival	Alive	Localized	0	98	Blank(s)	12	100	0	0	3	0	0
49939266	30-34 years	White	Male	2005	Married (including common law)	50	None	None; diagnosed at autopsy	Radiation after surgery	Radioisotopes	No/Unknown	Unknown	I	T3	N0	M0	Alive or dead of other cause	117	Complete dates are available and there are more than 0 days of survival	Alive	Localized	0	98	Blank(s)	45	400	0	0	3	0	0
49940025	65-69 years	White	Female	2005	Married (including common law)	50	Sentinel lymph node biopsy	None; diagnosed at autopsy	Radiation after surgery	Radioisotopes	No/Unknown	Unknown	I	T1	N0	M0	Alive or dead of other cause	128	Complete dates are available and there are more than 0 days of survival	Alive	Localized	2	0	Blank(s)	19	100	0	0	3	3	0
18454678	35-39 years	Black	Male	2006	Married (including common law)	50	None	None; diagnosed at autopsy	No radiation and/or cancer-directed surgery	None/Unknown	No/Unknown	Unknown	I	T3	N0	M0	Alive or dead of other cause	109	Complete dates are available and there are more than 0 days of survival	Alive	Localized	0	98	Blank(s)	60	400	0	0	3	0	0
49945034	35-39 years	White	Male	2005	Separated	50	None	None; diagnosed at autopsy	No radiation and/or cancer-directed surgery	None/Unknown	No/Unknown	Poorly differentiated; Grade III	I	T3	N0	M0	Alive or dead of other cause	114	Complete dates are available and there are more than 0 days of survival	Alive	Localized	0	98	Blank(s)	47	100	0	0	3	1	0
49945037	65-69 years	White	Female	2005	Married (including common law)	50	None	None; diagnosed at autopsy	Radiation after surgery	Radioisotopes	No/Unknown	Unknown	I	T1	N0	M0	Alive or dead of other cause	114	Complete dates are available and there are more than 0 days of survival	Alive	Localized	0	98	Blank(s)	15	100	0	0	3	0	0
29203314	70-74 years	White	Female	2012	Married (including common law)	20	None	None; diagnosed at autopsy	No radiation and/or cancer-directed surgery	None/Unknown	No/Unknown	Unknown	I	T1	N0	M0	Alive or dead of other cause	36	Complete dates are available and there are more than 0 days of survival	Alive	Localized	0	98	Blank(s)	12	400	0	0	3	0	0
29203691	55-59 years	White	Female	2012	Single (never married)	50	None	None; diagnosed at autopsy	No radiation and/or cancer-directed surgery	None/Unknown	No/Unknown	Unknown	I	T1	N0	M0	Alive or dead of other cause	37	Complete dates are available and there are more than 0 days of survival	Alive	Localized	0	98	Blank(s)	15	410	0	0	3	0	0
18456301	50-54 years	White	Female	2006	Married (including common law)	50	4 or more regional lymph nodes removed	None; diagnosed at autopsy	Radiation after surgery	Radioisotopes	No/Unknown	Unknown	I	T1	N0	M0	Alive or dead of other cause	119	Complete dates are available and there are more than 0 days of survival	Alive	Localized	28	0	Blank(s)	20	400	0	0	3	3	0
49958169	40-44 years	White	Female	2005	Married (including common law)	50	4 or more regional lymph nodes removed	None; diagnosed at autopsy	No radiation and/or cancer-directed surgery	None/Unknown	No/Unknown	Unknown	I	T3	N1a	M0	Alive or dead of other cause	114	Complete dates are available and there are more than 0 days of survival	Alive	Regional	4	3	Blank(s)	55	100	120	0	3	3	0
11095155	40-44 years	White	Female	2006	Married (including common law)	23	None	None; diagnosed at autopsy	No radiation and/or cancer-directed surgery	None/Unknown	No/Unknown	Unknown	I	T2	N0	M0	Alive or dead of other cause	111	Complete dates are available and there are more than 0 days of survival	Alive	Localized	0	98	Blank(s)	35	200	0	0	3	0	0
49968874	40-44 years	White	Female	2005	Married (including common law)	50	None	None; diagnosed at autopsy	No radiation and/or cancer-directed surgery	None/Unknown	No/Unknown	Unknown	I	TX	N0	M0	Alive or dead of other cause	123	Incomplete dates are available and there cannot be zero days of follow-up	Alive	Localized	0	98	Blank(s)	999	400	0	0	3	0	0
18460371	25-29 years	White	Male	2006	Single (never married)	50	4 or more regional lymph nodes removed	None; diagnosed at autopsy	Radiation after surgery	Radioisotopes	No/Unknown	Unknown	I	T4b	N0	M0	Alive or dead of other cause	119	Complete dates are available and there are more than 0 days of survival	Alive	Distant	5	0	Blank(s)	38	700	0	0	3	3	0
49971048	80-84 years	White	Female	2005	Married (including common law)	50	None	None; diagnosed at autopsy	No radiation and/or cancer-directed surgery	None/Unknown	No/Unknown	Unknown	I	T1	N0	M0	Alive or dead of other cause	105	Complete dates are available and there are more than 0 days of survival	Dead	Localized	0	98	Blank(s)	6	100	0	0	3	0	0
29212235	70-74 years	Other (American Indian/AK Native, Asian/Pacific Islander)	Female	2013	Widowed	50	None	None; diagnosed at autopsy	No radiation and/or cancer-directed surgery	None/Unknown	No/Unknown	Unknown	I	T1	N0	M0	Alive or dead of other cause	32	Complete dates are available and there are more than 0 days of survival	Alive	Localized	0	98	Blank(s)	13	410	0	0	3	0	0
18460595	75-79 years	Black	Female	2006	Single (never married)	50	1 to 3 regional lymph nodes removed	None; diagnosed at autopsy	Radiation after surgery	Radioisotopes	No/Unknown	Unknown	I	T1	N0	M0	N/A not first tumor	113	Complete dates are available and there are more than 0 days of survival	Alive	Localized	3	0	Blank(s)	4	100	0	0	3	3	0
49974476	50-54 years	White	Female	2010	Married (including common law)	40	1 to 3 regional lymph nodes removed	None; diagnosed at autopsy	No radiation and/or cancer-directed surgery	None/Unknown	No/Unknown	Moderately differentiated; Grade II	I	T1	N0	M0	N/A not first tumor	55	Complete dates are available and there are more than 0 days of survival	Alive	Localized	2	0	Blank(s)	13	400	0	0	3	3	0
29216795	55-59 years	White	Female	2013	Married (including common law)	50	1 to 3 regional lymph nodes removed	None; diagnosed at autopsy	No radiation and/or cancer-directed surgery	None/Unknown	No/Unknown	Unknown	I	T1	N0	M0	Alive or dead of other cause	28	Complete dates are available and there are more than 0 days of survival	Alive	Localized	1	0	Blank(s)	7	400	0	0	3	3	0
49976047	40-44 years	White	Female	2005	Single (never married)	21	1 to 3 regional lymph nodes removed	None; diagnosed at autopsy	Radiation after surgery	Radioisotopes	No/Unknown	Unknown	I	T1	N0	M0	Alive or dead of other cause	121	Complete dates are available and there are more than 0 days of survival	Alive	Localized	1	0	Blank(s)	13	100	0	0	3	3	0
49976239	50-54 years	White	Female	2005	Married (including common law)	50	Biopsy or aspiration of regional lymph node, NOS	None; diagnosed at autopsy	Radiation after surgery	Radioisotopes	No/Unknown	Unknown	I	T1	N0	M0	Alive or dead of other cause	117	Complete dates are available and there are more than 0 days of survival	Alive	Localized	1	0	Blank(s)	18	100	0	0	3	0	0
29220440	60-64 years	White	Female	2014	Divorced	50	None	None; diagnosed at autopsy	No radiation and/or cancer-directed surgery	None/Unknown	No/Unknown	Unknown	I	T1	N0	M0	N/A not first tumor	19	Complete dates are available and there are more than 0 days of survival	Alive	Localized	0	98	Blank(s)	20	200	0	0	3	0	0
4542264	40-44 years	White	Female	2007	Married (including common law)	50	None	None; diagnosed at autopsy	Radiation after surgery	Radioisotopes	No/Unknown	Well differentiated; Grade I	I	T3	N0	M0	Alive or dead of other cause	104	Complete dates are available and there are more than 0 days of survival	Alive	Localized	0	98	Blank(s)	90	400	0	0	3	0	0
5420539	30-34 years	White	Female	2011	Unknown	40	4 or more regional lymph nodes removed	None; diagnosed at autopsy	Radiation after surgery	Radioisotopes	No/Unknown	Unknown	I	T3	N0	M0	Alive or dead of other cause	49	Complete dates are available and there are more than 0 days of survival	Alive	Localized	15	0	Blank(s)	47	100	0	0	3	3	0
50000158	35-39 years	White	Female	2006	Married (including common law)	50	1 to 3 regional lymph nodes removed	None; diagnosed at autopsy	No radiation and/or cancer-directed surgery	None/Unknown	No/Unknown	Unknown	I	T2	N0	M0	Alive or dead of other cause	105	Complete dates are available and there are more than 0 days of survival	Alive	Localized	3	0	Blank(s)	30	200	0	0	3	3	0
11096008	40-44 years	White	Female	2006	Single (never married)	50	None	None; diagnosed at autopsy	No radiation and/or cancer-directed surgery	None/Unknown	No/Unknown	Moderately differentiated; Grade II	I	T3	N0	M0	Alive or dead of other cause	114	Complete dates are available and there are more than 0 days of survival	Alive	Localized	0	98	Blank(s)	65	100	0	0	3	0	0
50824200	15-19 years	Other (American Indian/AK Native, Asian/Pacific Islander)	Female	2006	Single (never married)	50	None	None; diagnosed at autopsy	Radiation after surgery	Radioisotopes	No/Unknown	Unknown	I	T1	N0	M0	Alive or dead of other cause	117	Complete dates are available and there are more than 0 days of survival	Alive	Localized	0	98	Blank(s)	17	100	0	0	3	0	0
50826594	75-79 years	Other (American Indian/AK Native, Asian/Pacific Islander)	Female	2012	Widowed	21	None	None; diagnosed at autopsy	No radiation and/or cancer-directed surgery	None/Unknown	No/Unknown	Unknown	I	T1	N0	M0	N/A not first tumor	9	Complete dates are available and there are more than 0 days of survival	Dead	Localized	0	98	Blank(s)	7	100	0	0	3	0	0
18479361	35-39 years	White	Male	2006	Married (including common law)	50	1 to 3 regional lymph nodes removed	None; diagnosed at autopsy	No radiation and/or cancer-directed surgery	None/Unknown	No/Unknown	Unknown	I	T1	N0	M0	N/A not first tumor	108	Complete dates are available and there are more than 0 days of survival	Alive	Localized	1	0	Blank(s)	16	100	0	0	3	3	0
29229709	60-64 years	White	Male	2015	Married (including common law)	50	None	None; diagnosed at autopsy	No radiation and/or cancer-directed surgery	None/Unknown	No/Unknown	Unknown	I	T1	N0	M0	Alive or dead of other cause	11	Complete dates are available and there are more than 0 days of survival	Alive	Localized	0	98	Blank(s)	4	400	0	0	3	0	0
11096468	45-49 years	White	Male	2006	Single (never married)	21	None	None; diagnosed at autopsy	Radiation after surgery	Radioisotopes	No/Unknown	Unknown	I	T1	N0	M0	Alive or dead of other cause	119	Complete dates are available and there are more than 0 days of survival	Alive	Localized	0	98	Blank(s)	20	100	0	0	3	0	0
29244530	25-29 years	White	Female	2015	Single (never married)	50	None	None; diagnosed at autopsy	No radiation and/or cancer-directed surgery	None/Unknown	No/Unknown	Unknown	I	T3	N0	M0	Alive or dead of other cause	5	Complete dates are available and there are more than 0 days of survival	Alive	Localized	0	98	Blank(s)	55	100	0	0	3	0	0
50850805	55-59 years	White	Female	2006	Married (including common law)	50	1 to 3 regional lymph nodes removed	None; diagnosed at autopsy	No radiation and/or cancer-directed surgery	None/Unknown	No/Unknown	Unknown	I	T1	N0	M0	Alive or dead of other cause	110	Complete dates are available and there are more than 0 days of survival	Alive	Localized	1	0	Blank(s)	18	100	0	0	3	3	0
50851297	40-44 years	White	Female	2006	Single (never married)	50	1 to 3 regional lymph nodes removed	None; diagnosed at autopsy	Radiation after surgery	Radioisotopes	No/Unknown	Well differentiated; Grade I	I	T2	N0	M0	Alive or dead of other cause	111	Complete dates are available and there are more than 0 days of survival	Alive	Localized	1	0	Blank(s)	40	100	0	0	3	3	0
5421876	50-54 years	White	Female	2010	Married (including common law)	21	None	None; diagnosed at autopsy	No radiation and/or cancer-directed surgery	None/Unknown	No/Unknown	Well differentiated; Grade I	I	T1	N0	M0	Alive or dead of other cause	65	Complete dates are available and there are more than 0 days of survival	Alive	Localized	0	98	Blank(s)	1	100	0	0	3	0	0
11100879	80-84 years	White	Female	2006	Divorced	50	1 to 3 regional lymph nodes removed	None; diagnosed at autopsy	No radiation and/or cancer-directed surgery	None/Unknown	No/Unknown	Unknown	I	T1	N0	M0	Alive or dead of other cause	119	Incomplete dates are available and there cannot be zero days of follow-up	Alive	Localized	2	0	Blank(s)	18	100	0	0	3	3	0
30226671	45-49 years	White	Female	2011	Single (never married)	50	None	None; diagnosed at autopsy	Radiation after surgery	Radioisotopes	No/Unknown	Unknown	I	T1	N0	M0	N/A not first tumor	48	Complete dates are available and there are more than 0 days of survival	Alive	Localized	0	98	Blank(s)	15	100	0	0	3	0	0
50862309	60-64 years	White	Female	2007	Married (including common law)	21	4 or more regional lymph nodes removed	None; diagnosed at autopsy	No radiation and/or cancer-directed surgery	None/Unknown	No/Unknown	Unknown	I	T1	N0	M0	Alive or dead of other cause	106	Complete dates are available and there are more than 0 days of survival	Alive	Localized	5	0	Blank(s)	2	100	0	0	3	3	0
32392474	40-44 years	White	Female	2009	Married (including common law)	50	None	None; diagnosed at autopsy	No radiation and/or cancer-directed surgery	None/Unknown	No/Unknown	Unknown	I	T3	N0	M0	N/A not first tumor	73	Complete dates are available and there are more than 0 days of survival	Alive	Localized	0	98	Blank(s)	65	100	0	0	3	0	0
6127786	35-39 years	Black	Female	2012	Single (never married)	50	None	None; diagnosed at autopsy	No radiation and/or cancer-directed surgery	None/Unknown	No/Unknown	Unknown	I	T2	N0	M0	Alive or dead of other cause	43	Complete dates are available and there are more than 0 days of survival	Alive	Localized	0	98	Blank(s)	32	100	0	0	3	0	0
50870588	25-29 years	White	Female	2007	Single (never married)	21	None	None; diagnosed at autopsy	No radiation and/or cancer-directed surgery	None/Unknown	No/Unknown	Unknown	I	T3	N0	M0	Alive or dead of other cause	47	Complete dates are available and there are more than 0 days of survival	Alive	Localized	0	98	Blank(s)	70	400	0	0	3	0	0
50870925	20-24 years	White	Female	2007	Married (including common law)	21	1 to 3 regional lymph nodes removed	None; diagnosed at autopsy	No radiation and/or cancer-directed surgery	None/Unknown	No/Unknown	Unknown	I	T2	N0	M0	Alive or dead of other cause	99	Complete dates are available and there are more than 0 days of survival	Alive	Localized	1	0	Blank(s)	32	400	0	0	3	0	0
11126463	65-69 years	White	Female	2006	Divorced	50	1 to 3 regional lymph nodes removed	None; diagnosed at autopsy	No radiation and/or cancer-directed surgery	None/Unknown	No/Unknown	Unknown	I	T1	N0	M0	Alive or dead of other cause	113	Complete dates are available and there are more than 0 days of survival	Alive	Localized	2	0	Blank(s)	17	300	0	0	3	3	0
50875697	30-34 years	White	Female	2007	Married (including common law)	21	None	None; diagnosed at autopsy	No radiation and/or cancer-directed surgery	None/Unknown	No/Unknown	Moderately differentiated; Grade II	I	T2	N0	M0	Alive or dead of other cause	96	Complete dates are available and there are more than 0 days of survival	Alive	Localized	0	98	Blank(s)	25	100	0	0	3	0	0
18510185	25-29 years	White	Female	2007	Single (never married)	50	None	None; diagnosed at autopsy	No radiation and/or cancer-directed surgery	None/Unknown	No/Unknown	Moderately differentiated; Grade II	I	T1	N0	M0	Alive or dead of other cause	1	Incomplete dates are available and there cannot be zero days of follow-up	Alive	Localized	0	98	Blank(s)	10	400	0	0	3	0	0
11137741	50-54 years	White	Female	2007	Divorced	50	4 or more regional lymph nodes removed	None; diagnosed at autopsy	Radiation after surgery	Radioisotopes	No/Unknown	Unknown	I	T1	N0	M0	Alive or dead of other cause	97	Complete dates are available and there are more than 0 days of survival	Alive	Localized	22	0	Blank(s)	10	200	0	0	3	3	0
18513619	30-34 years	White	Female	2008	Separated	50	1 to 3 regional lymph nodes removed	None; diagnosed at autopsy	No radiation and/or cancer-directed surgery	None/Unknown	No/Unknown	Unknown	I	T1	N0	M0	Alive or dead of other cause	93	Complete dates are available and there are more than 0 days of survival	Alive	Localized	1	0	Blank(s)	12	200	0	0	3	3	0
11138465	50-54 years	White	Female	2007	Married (including common law)	50	4 or more regional lymph nodes removed	None; diagnosed at autopsy	Radiation after surgery	Radioisotopes	No/Unknown	Unknown	I	T1	N0	M0	Alive or dead of other cause	106	Complete dates are available and there are more than 0 days of survival	Alive	Localized	7	0	Blank(s)	14	100	0	0	3	3	0
50882762	30-34 years	White	Female	2007	Single (never married)	50	None	None; diagnosed at autopsy	No radiation and/or cancer-directed surgery	None/Unknown	No/Unknown	Unknown	I	T3	N0	M0	Alive or dead of other cause	104	Complete dates are available and there are more than 0 days of survival	Alive	Localized	0	98	Blank(s)	50	100	0	0	3	0	0
18514361	35-39 years	White	Female	2007	Married (including common law)	50	4 or more regional lymph nodes removed	None; diagnosed at autopsy	Radiation after surgery	Radioisotopes	No/Unknown	Well differentiated; Grade I	I	T1	N1a	M0	Alive or dead of other cause	105	Complete dates are available and there are more than 0 days of survival	Alive	Regional	32	2	Blank(s)	15	100	120	0	3	3	0
33651092	40-44 years	White	Female	2004	Married (including common law)	21	None	None; diagnosed at autopsy	Radiation after surgery	Radioisotopes	No/Unknown	Unknown	I	T3	N0	M0	Alive or dead of other cause	45	Complete dates are available and there are more than 0 days of survival	Dead	Localized	0	98	Blank(s)	45	100	0	0	Blank(s)	Blank(s)	Blank(s)
50888468	50-54 years	White	Female	2007	Married (including common law)	40	None	None; diagnosed at autopsy	No radiation and/or cancer-directed surgery	None/Unknown	No/Unknown	Unknown	I	T1	N0	M0	Alive or dead of other cause	104	Complete dates are available and there are more than 0 days of survival	Alive	Localized	0	98	Blank(s)	12	400	0	0	3	0	0
50890454	40-44 years	White	Female	2007	Single (never married)	50	4 or more regional lymph nodes removed	None; diagnosed at autopsy	No radiation and/or cancer-directed surgery	None/Unknown	No/Unknown	Unknown	I	T2	N0	M0	Alive or dead of other cause	104	Complete dates are available and there are more than 0 days of survival	Alive	Localized	6	0	Blank(s)	30	400	0	0	3	3	0
33663280	65-69 years	White	Female	2004	Married (including common law)	50	None	None; diagnosed at autopsy	No radiation and/or cancer-directed surgery	None/Unknown	No/Unknown	Unknown	I	T1	N0	M0	Alive or dead of other cause	139	Complete dates are available and there are more than 0 days of survival	Alive	Localized	0	98	Blank(s)	20	400	0	0	Blank(s)	Blank(s)	Blank(s)
1836723	45-49 years	Other (American Indian/AK Native, Asian/Pacific Islander)	Female	2013	Single (never married)	50	1 to 3 regional lymph nodes removed	None; diagnosed at autopsy	No radiation and/or cancer-directed surgery	None/Unknown	No/Unknown	Well differentiated; Grade I	I	T1	N0	M0	N/A not first tumor	33	Complete dates are available and there are more than 0 days of survival	Alive	Localized	1	0	Blank(s)	9	400	0	0	3	3	0
2700517	70-74 years	White	Female	2010	Married (including common law)	21	None	None; diagnosed at autopsy	No radiation and/or cancer-directed surgery	None/Unknown	No/Unknown	Unknown	I	T1	N0	M0	N/A not first tumor	69	Complete dates are available and there are more than 0 days of survival	Alive	Localized	0	98	Blank(s)	12	100	0	0	3	0	0
4467645	35-39 years	White	Female	2004	Married (including common law)	50	None	None; diagnosed at autopsy	Radiation after surgery	Radioisotopes	No/Unknown	Well differentiated; Grade I	I	T3	N0	M0	Alive or dead of other cause	133	Complete dates are available and there are more than 0 days of survival	Alive	Localized	0	98	Blank(s)	60	100	0	0	3	0	0
50912707	55-59 years	Other (American Indian/AK Native, Asian/Pacific Islander)	Female	2007	Single (never married)	27	None	None; diagnosed at autopsy	No radiation and/or cancer-directed surgery	None/Unknown	No/Unknown	Unknown	I	T1	N0	M0	Alive or dead of other cause	100	Complete dates are available and there are more than 0 days of survival	Alive	Localized	0	98	Blank(s)	20	100	0	0	9	9	9
4552078	60-64 years	White	Female	2007	Married (including common law)	50	1 to 3 regional lymph nodes removed	None; diagnosed at autopsy	Radiation after surgery	Radioisotopes	No/Unknown	Unknown	I	T1	N0	M0	Alive or dead of other cause	106	Complete dates are available and there are more than 0 days of survival	Alive	Localized	1	0	Blank(s)	19	100	0	0	3	3	0
6131272	40-44 years	White	Female	2012	Married (including common law)	21	None	None; diagnosed at autopsy	No radiation and/or cancer-directed surgery	None/Unknown	No/Unknown	Well differentiated; Grade I	I	T3	NX	M0	Alive or dead of other cause	41	Complete dates are available and there are more than 0 days of survival	Alive	Localized	0	98	Blank(s)	55	100	999	0	3	9	0
18526529	40-44 years	White	Female	2008	Married (including common law)	21	None	None; diagnosed at autopsy	No radiation and/or cancer-directed surgery	None/Unknown	No/Unknown	Well differentiated; Grade I	I	T1	N0	M0	Alive or dead of other cause	90	Complete dates are available and there are more than 0 days of survival	Alive	Localized	0	98	Blank(s)	18	300	0	0	3	1	0
33675174	45-49 years	White	Female	2004	Married (including common law)	50	1 to 3 regional lymph nodes removed	None; diagnosed at autopsy	Radiation after surgery	Radioisotopes	No/Unknown	Unknown	I	T1	N0	M0	N/A not first tumor	134	Complete dates are available and there are more than 0 days of survival	Alive	Localized	3	0	Blank(s)	13	100	0	0	Blank(s)	Blank(s)	Blank(s)
50934191	65-69 years	White	Female	2007	Married (including common law)	50	None	None; diagnosed at autopsy	No radiation and/or cancer-directed surgery	None/Unknown	No/Unknown	Unknown	I	T1	N0	M0	Alive or dead of other cause	54	Complete dates are available and there are more than 0 days of survival	Dead	Localized	0	98	Blank(s)	20	100	0	0	3	0	0
33677887	55-59 years	White	Female	2004	Married (including common law)	40	None	None; diagnosed at autopsy	Radiation after surgery	Radioisotopes	No/Unknown	Unknown	I	T1	N0	M0	Alive or dead of other cause	134	Complete dates are available and there are more than 0 days of survival	Alive	Localized	0	98	Blank(s)	16	400	0	0	Blank(s)	Blank(s)	Blank(s)
33680062	35-39 years	White	Female	2004	Married (including common law)	50	None	None; diagnosed at autopsy	Radiation after surgery	Radioisotopes	No/Unknown	Well differentiated; Grade I	I	T2	N0	M0	Alive or dead of other cause	134	Complete dates are available and there are more than 0 days of survival	Alive	Localized	0	98	Blank(s)	30	100	0	0	Blank(s)	Blank(s)	Blank(s)
33682116	25-29 years	Black	Female	2004	Married (including common law)	23	None	None; diagnosed at autopsy	No radiation and/or cancer-directed surgery	None/Unknown	No/Unknown	Unknown	I	T3	N0	M0	Alive or dead of other cause	128	Complete dates are available and there are more than 0 days of survival	Alive	Localized	0	98	Blank(s)	995	100	0	0	Blank(s)	Blank(s)	Blank(s)
50942568	60-64 years	White	Female	2008	Married (including common law)	50	None	None; diagnosed at autopsy	Radiation after surgery	Radioisotopes	No/Unknown	Unknown	I	T1	N0	M0	Alive or dead of other cause	81	Complete dates are available and there are more than 0 days of survival	Alive	Localized	0	98	Blank(s)	16	100	0	0	3	0	0
33689168	40-44 years	White	Female	2005	Married (including common law)	50	None	None; diagnosed at autopsy	Radiation after surgery	Radioisotopes	No/Unknown	Unknown	I	T2	N0	M0	Alive or dead of other cause	131	Complete dates are available and there are more than 0 days of survival	Alive	Localized	0	98	Blank(s)	25	100	0	0	Blank(s)	Blank(s)	Blank(s)
18532918	30-34 years	White	Male	2008	Married (including common law)	50	None	None; diagnosed at autopsy	No radiation and/or cancer-directed surgery	Recommended, unknown if administered	No/Unknown	Unknown	I	T1	N0	M0	Alive or dead of other cause	85	Complete dates are available and there are more than 0 days of survival	Alive	Localized	0	98	Blank(s)	20	400	0	0	3	0	0
33694960	35-39 years	White	Male	2004	Married (including common law)	50	None	None; diagnosed at autopsy	Radiation after surgery	Radioisotopes	No/Unknown	Unknown	I	T3	N0	M0	Alive or dead of other cause	132	Complete dates are available and there are more than 0 days of survival	Alive	Localized	0	98	Blank(s)	70	100	0	0	Blank(s)	Blank(s)	Blank(s)
33694969	30-34 years	Other (American Indian/AK Native, Asian/Pacific Islander)	Female	2005	Married (including common law)	50	1 to 3 regional lymph nodes removed	None; diagnosed at autopsy	Radiation after surgery	Radioisotopes	No/Unknown	Unknown	I	T2	N1a	M0	Alive or dead of other cause	131	Complete dates are available and there are more than 0 days of survival	Alive	Regional	2	1	Blank(s)	25	200	120	0	Blank(s)	Blank(s)	Blank(s)
50954952	40-44 years	White	Female	2008	Married (including common law)	50	None	None; diagnosed at autopsy	Radiation after surgery	Radioisotopes	No/Unknown	Unknown	I	T2	N0	M0	Alive or dead of other cause	92	Complete dates are available and there are more than 0 days of survival	Alive	Localized	0	98	Blank(s)	35	400	0	0	3	1	0
18537771	50-54 years	White	Female	2008	Divorced	50	4 or more regional lymph nodes removed	Non-primary surgical procedure to other regional sites	Radiation after surgery	Radioisotopes	No/Unknown	Unknown	I	T1	N0	M0	Alive or dead of other cause	89	Complete dates are available and there are more than 0 days of survival	Alive	Localized	10	0	Blank(s)	20	100	0	0	3	3	0
33706097	30-34 years	Black	Female	2005	Single (never married)	23	None	None; diagnosed at autopsy	No radiation and/or cancer-directed surgery	None/Unknown	No/Unknown	Unknown	I	T1	N0	M0	Alive or dead of other cause	126	Complete dates are available and there are more than 0 days of survival	Alive	Localized	0	98	Blank(s)	11	100	0	0	Blank(s)	Blank(s)	Blank(s)
50959902	75-79 years	Black	Female	2008	Widowed	50	None	None; diagnosed at autopsy	Radiation after surgery	Radioisotopes	No/Unknown	Unknown	I	T1	N0	M0	Alive or dead of other cause	90	Complete dates are available and there are more than 0 days of survival	Alive	Localized	0	98	Blank(s)	15	100	0	0	3	0	0
33707566	80-84 years	White	Female	2005	Married (including common law)	50	1 to 3 regional lymph nodes removed	None; diagnosed at autopsy	Radiation after surgery	Radioisotopes	No/Unknown	Unknown	I	T1	N0	M0	Alive or dead of other cause	126	Complete dates are available and there are more than 0 days of survival	Alive	Localized	1	0	Blank(s)	17	400	0	0	Blank(s)	Blank(s)	Blank(s)
18541509	60-64 years	White	Female	2008	Single (never married)	40	None	None; diagnosed at autopsy	No radiation and/or cancer-directed surgery	None/Unknown	No/Unknown	Unknown	I	T1	N0	M0	Alive or dead of other cause	34	Complete dates are available and there are more than 0 days of survival	Dead	Localized	0	98	Blank(s)	18	400	0	0	3	0	0
6131650	35-39 years	Other (American Indian/AK Native, Asian/Pacific Islander)	Female	2012	Married (including common law)	50	None	None; diagnosed at autopsy	Radiation after surgery	Radioisotopes	No/Unknown	Unknown	I	T2	N0	M0	Alive or dead of other cause	42	Complete dates are available and there are more than 0 days of survival	Alive	Localized	0	98	Blank(s)	40	100	0	0	3	0	0
11145530	55-59 years	White	Female	2007	Married (including common law)	50	None	None; diagnosed at autopsy	Radiation after surgery	Radioisotopes	No/Unknown	Unknown	I	T1	N0	M0	Alive or dead of other cause	97	Complete dates are available and there are more than 0 days of survival	Alive	Localized	0	98	Blank(s)	13	200	0	0	3	0	0
33713399	80-84 years	White	Female	2010	Unknown	50	None	None; diagnosed at autopsy	No radiation and/or cancer-directed surgery	None/Unknown	No/Unknown	Unknown	I	T1	N0	M0	N/A not first tumor	67	Complete dates are available and there are more than 0 days of survival	Alive	Localized	0	98	Blank(s)	9	200	0	0	3	0	0
33719006	30-34 years	White	Female	2005	Separated	50	None	None; diagnosed at autopsy	Radiation after surgery	Beam radiation	No/Unknown	Unknown	I	T2	N0	M0	Alive or dead of other cause	122	Complete dates are available and there are more than 0 days of survival	Alive	Localized	0	98	Blank(s)	40	100	0	0	Blank(s)	Blank(s)	Blank(s)
6133304	50-54 years	White	Female	2012	Unknown	50	1 to 3 regional lymph nodes removed	None; diagnosed at autopsy	Radiation prior to surgery	Radioisotopes	No/Unknown	Unknown	I	T1	N0	M0	Alive or dead of other cause	39	Complete dates are available and there are more than 0 days of survival	Alive	Localized	1	0	Blank(s)	18	100	0	0	3	3	0
11151331	60-64 years	White	Female	2007	Single (never married)	50	1 to 3 regional lymph nodes removed	None; diagnosed at autopsy	Radiation after surgery	Radioisotopes	No/Unknown	Unknown	I	T1	N0	M0	Alive or dead of other cause	106	Complete dates are available and there are more than 0 days of survival	Alive	Localized	1	0	Blank(s)	17	400	0	0	3	3	0
33720027	50-54 years	White	Female	2005	Married (including common law)	50	None	None; diagnosed at autopsy	Radiation after surgery	Radioisotopes	No/Unknown	Unknown	I	T1	N0	M0	Alive or dead of other cause	125	Complete dates are available and there are more than 0 days of survival	Alive	Localized	0	98	Blank(s)	20	400	0	0	Blank(s)	Blank(s)	Blank(s)
50998617	35-39 years	White	Female	2008	Married (including common law)	50	None	None; diagnosed at autopsy	Radiation after surgery	Radioisotopes	No/Unknown	Unknown	I	T2	N0	M0	Alive or dead of other cause	85	Complete dates are available and there are more than 0 days of survival	Alive	Localized	0	98	Blank(s)	25	100	0	0	3	0	0
33723069	65-69 years	White	Male	2015	Married (including common law)	50	None	None; diagnosed at autopsy	No radiation and/or cancer-directed surgery	None/Unknown	No/Unknown	Unknown	I	T1	N0	M0	N/A not first tumor	6	Complete dates are available and there are more than 0 days of survival	Alive	Localized	0	98	Blank(s)	18	100	0	0	3	0	0
33723104	45-49 years	White	Female	2005	Married (including common law)	40	1 to 3 regional lymph nodes removed	None; diagnosed at autopsy	Radiation after surgery	Radioisotopes	No/Unknown	Unknown	I	T1	N0	M0	Alive or dead of other cause	123	Complete dates are available and there are more than 0 days of survival	Alive	Localized	1	0	Blank(s)	20	200	0	0	Blank(s)	Blank(s)	Blank(s)
51017984	50-54 years	Other (American Indian/AK Native, Asian/Pacific Islander)	Female	2009	Married (including common law)	50	None	None; diagnosed at autopsy	Radiation after surgery	Radioisotopes	No/Unknown	Unknown	I	T1	N0	M0	Alive or dead of other cause	82	Complete dates are available and there are more than 0 days of survival	Alive	Localized	0	98	Blank(s)	15	200	0	0	3	0	0
33727180	30-34 years	White	Female	2005	Unknown	50	None	None; diagnosed at autopsy	Radiation after surgery	Radioisotopes	No/Unknown	Unknown	I	T1	N0	M0	Alive or dead of other cause	120	Complete dates are available and there are more than 0 days of survival	Alive	Localized	0	98	Blank(s)	20	200	0	0	Blank(s)	Blank(s)	Blank(s)
51023483	60-64 years	White	Female	2009	Married (including common law)	50	1 to 3 regional lymph nodes removed	None; diagnosed at autopsy	No radiation and/or cancer-directed surgery	None/Unknown	No/Unknown	Unknown	I	T1	N0	M0	Alive or dead of other cause	80	Complete dates are available and there are more than 0 days of survival	Alive	Localized	5	0	Blank(s)	12	100	0	0	3	3	0
33732158	45-49 years	White	Female	2006	Married (including common law)	50	1 to 3 regional lymph nodes removed	None; diagnosed at autopsy	No radiation and/or cancer-directed surgery	None/Unknown	No/Unknown	Unknown	I	T1	N0	M0	Alive or dead of other cause	118	Complete dates are available and there are more than 0 days of survival	Alive	Localized	2	0	Blank(s)	15	400	0	0	Blank(s)	Blank(s)	Blank(s)
51035731	40-44 years	Other (American Indian/AK Native, Asian/Pacific Islander)	Female	2009	Divorced	50	4 or more regional lymph nodes removed	None; diagnosed at autopsy	Radiation after surgery	Radioisotopes	No/Unknown	Unknown	I	T2	N0	M0	Alive or dead of other cause	77	Complete dates are available and there are more than 0 days of survival	Alive	Localized	11	0	Blank(s)	35	100	0	0	3	3	0
34670360	15-19 years	White	Male	2006	Single (never married)	50	None	None; diagnosed at autopsy	Radiation after surgery	Radioisotopes	No/Unknown	Unknown	I	T2	N0	M0	Alive or dead of other cause	116	Complete dates are available and there are more than 0 days of survival	Alive	Localized	0	98	Blank(s)	25	100	0	0	Blank(s)	Blank(s)	Blank(s)
51038616	40-44 years	White	Female	2009	Married (including common law)	50	None	None; diagnosed at autopsy	Radiation after surgery	Radioisotopes	No/Unknown	Unknown	I	T2	N0	M0	Alive or dead of other cause	78	Complete dates are available and there are more than 0 days of survival	Alive	Localized	0	98	Blank(s)	32	200	0	0	3	0	0
4479419	30-34 years	White	Female	2005	Married (including common law)	50	None	None; diagnosed at autopsy	Radiation after surgery	Radioisotopes	No/Unknown	Well differentiated; Grade I	I	T2	N0	M0	Alive or dead of other cause	126	Complete dates are available and there are more than 0 days of survival	Alive	Localized	0	98	Blank(s)	23	200	0	0	3	0	0
6144357	35-39 years	White	Male	2012	Married (including common law)	50	4 or more regional lymph nodes removed	None; diagnosed at autopsy	No radiation and/or cancer-directed surgery	None/Unknown	No/Unknown	Well differentiated; Grade I	I	T2	N0	M0	Alive or dead of other cause	40	Incomplete dates are available and there cannot be zero days of follow-up	Alive	Localized	5	0	Blank(s)	35	100	0	0	3	3	0
11154919	85+ years	White	Female	2007	Widowed	23	None	None; diagnosed at autopsy	No radiation and/or cancer-directed surgery	None/Unknown	No/Unknown	Unknown	I	T1	N0	M0	Alive or dead of other cause	101	Complete dates are available and there are more than 0 days of survival	Alive	Localized	0	98	Blank(s)	20	100	0	0	3	0	0
18570573	50-54 years	Black	Female	2009	Unknown	50	4 or more regional lymph nodes removed	None; diagnosed at autopsy	Radiation after surgery	Radioisotopes	No/Unknown	Well differentiated; Grade I	I	T1	N0	M0	Alive or dead of other cause	83	Complete dates are available and there are more than 0 days of survival	Alive	Localized	4	0	Blank(s)	19	400	0	0	3	3	0
34670410	20-24 years	White	Female	2006	Single (never married)	50	None	None; diagnosed at autopsy	No radiation and/or cancer-directed surgery	Recommended, unknown if administered	No/Unknown	Unknown	I	T1	N0	M0	Alive or dead of other cause	118	Complete dates are available and there are more than 0 days of survival	Alive	Localized	0	98	Blank(s)	13	400	0	0	Blank(s)	Blank(s)	Blank(s)
34673526	30-34 years	White	Male	2006	Married (including common law)	50	4 or more regional lymph nodes removed	None; diagnosed at autopsy	Radiation after surgery	Radioisotopes	No/Unknown	Unknown	I	T3	N1a	M0	Alive or dead of other cause	115	Complete dates are available and there are more than 0 days of survival	Alive	Regional	11	3	Blank(s)	48	200	120	0	Blank(s)	Blank(s)	Blank(s)
51050493	50-54 years	Other (American Indian/AK Native, Asian/Pacific Islander)	Female	2009	Married (including common law)	23	None	None; diagnosed at autopsy	Radiation after surgery	Radioisotopes	No/Unknown	Unknown	I	T1	N0	M0	Alive or dead of other cause	70	Complete dates are available and there are more than 0 days of survival	Alive	Localized	0	98	Blank(s)	18	400	0	0	3	0	0
18574964	60-64 years	White	Female	2010	Married (including common law)	50	None	None; diagnosed at autopsy	Radiation after surgery	Radioisotopes	No/Unknown	Moderately differentiated; Grade II	I	T1	N0	M0	N/A not first tumor	69	Complete dates are available and there are more than 0 days of survival	Alive	Localized	0	98	Blank(s)	15	100	0	0	3	0	0
51051732	45-49 years	Other (American Indian/AK Native, Asian/Pacific Islander)	Female	2009	Married (including common law)	21	None	None; diagnosed at autopsy	No radiation and/or cancer-directed surgery	None/Unknown	No/Unknown	Unknown	I	T1	N0	M0	Alive or dead of other cause	81	Complete dates are available and there are more than 0 days of survival	Alive	Localized	0	98	Blank(s)	3	200	0	0	3	1	0
34703188	25-29 years	Other (American Indian/AK Native, Asian/Pacific Islander)	Female	2007	Single (never married)	50	None	None; diagnosed at autopsy	Radiation after surgery	Radioisotopes	No/Unknown	Unknown	I	T1	N0	M0	Alive or dead of other cause	107	Complete dates are available and there are more than 0 days of survival	Alive	Localized	0	98	Blank(s)	13	100	0	0	Blank(s)	Blank(s)	Blank(s)
34711375	15-19 years	White	Female	2006	Single (never married)	50	None	None; diagnosed at autopsy	No radiation and/or cancer-directed surgery	Recommended, unknown if administered	No/Unknown	Unknown	I	T2	N0	M0	Alive or dead of other cause	108	Complete dates are available and there are more than 0 days of survival	Alive	Localized	0	98	Blank(s)	30	100	0	0	Blank(s)	Blank(s)	Blank(s)
18589368	50-54 years	White	Male	2009	Unknown	50	None	None; diagnosed at autopsy	Radiation after surgery	Radioisotopes	No/Unknown	Well differentiated; Grade I	I	T1	N0	M0	Alive or dead of other cause	44	Complete dates are available and there are more than 0 days of survival	Dead	Localized	0	98	Blank(s)	15	100	0	0	3	0	0
51059755	40-44 years	White	Female	2009	Married (including common law)	23	Number of regional lymph nodes removed unknown	Non-primary surgical procedure to other regional sites	No radiation and/or cancer-directed surgery	None/Unknown	No/Unknown	Unknown	I	T3	N0	M0	Alive or dead of other cause	76	Complete dates are available and there are more than 0 days of survival	Alive	Localized	97	0	Blank(s)	45	100	0	0	3	3	0
34714050	55-59 years	White	Female	2007	Married (including common law)	50	1 to 3 regional lymph nodes removed	None; diagnosed at autopsy	No radiation and/or cancer-directed surgery	None/Unknown	No/Unknown	Unknown	I	T1	N0	M0	Alive or dead of other cause	105	Complete dates are available and there are more than 0 days of survival	Alive	Localized	3	0	Blank(s)	6	100	0	0	Blank(s)	Blank(s)	Blank(s)
18589684	45-49 years	White	Male	2009	Married (including common law)	50	None	None; diagnosed at autopsy	Radiation after surgery	Radioisotopes	No/Unknown	Unknown	I	T1	N0	M0	Alive or dead of other cause	78	Complete dates are available and there are more than 0 days of survival	Alive	Localized	0	98	Blank(s)	18	400	0	0	3	0	0
34725171	60-64 years	White	Male	2008	Married (including common law)	50	None	None; diagnosed at autopsy	Radiation after surgery	Radioisotopes	No/Unknown	Unknown	I	T1	N0	M0	N/A not first tumor	91	Complete dates are available and there are more than 0 days of survival	Alive	Localized	0	98	Blank(s)	16	100	0	0	3	0	0
34725942	30-34 years	White	Female	2007	Married (including common law)	50	None	None; diagnosed at autopsy	Radiation after surgery	Radioisotopes	No/Unknown	Unknown	I	T2	N0	M0	N/A not first tumor	101	Complete dates are available and there are more than 0 days of survival	Alive	Localized	0	98	Blank(s)	40	100	0	0	Blank(s)	Blank(s)	Blank(s)
34726011	40-44 years	White	Female	2007	Unknown	50	None	None; diagnosed at autopsy	No radiation and/or cancer-directed surgery	None/Unknown	No/Unknown	Unknown	I	T1	N0	M0	Alive or dead of other cause	104	Complete dates are available and there are more than 0 days of survival	Alive	Localized	0	98	Blank(s)	13	100	0	0	Blank(s)	Blank(s)	Blank(s)
6156032	55-59 years	White	Female	2013	Widowed	50	1 to 3 regional lymph nodes removed	None; diagnosed at autopsy	Radiation after surgery	Radioisotopes	No/Unknown	Unknown	I	T1	N0	M0	Alive or dead of other cause	34	Complete dates are available and there are more than 0 days of survival	Alive	Localized	1	0	Blank(s)	10	200	0	0	3	3	0
51900534	35-39 years	White	Female	2010	Married (including common law)	23	1 to 3 regional lymph nodes removed	None; diagnosed at autopsy	Radiation after surgery	Radioisotopes	No/Unknown	Well differentiated; Grade I	I	T1	N0	M0	Alive or dead of other cause	66	Complete dates are available and there are more than 0 days of survival	Alive	Localized	3	0	Blank(s)	11	400	0	0	3	3	0
18594221	30-34 years	White	Female	2009	Single (never married)	50	1 to 3 regional lymph nodes removed	None; diagnosed at autopsy	No radiation and/or cancer-directed surgery	None/Unknown	No/Unknown	Unknown	I	T2	N0	M0	Alive or dead of other cause	81	Complete dates are available and there are more than 0 days of survival	Alive	Localized	1	0	Blank(s)	40	100	0	0	3	3	0
34727170	40-44 years	White	Female	2014	Married (including common law)	21	1 to 3 regional lymph nodes removed	None; diagnosed at autopsy	Radiation after surgery	Radioisotopes	No/Unknown	Unknown	I	T2	N0	M0	N/A not first tumor	20	Complete dates are available and there are more than 0 days of survival	Alive	Localized	1	0	Blank(s)	24	200	0	0	3	3	0
51919225	50-54 years	White	Female	2010	Married (including common law)	50	None	None; diagnosed at autopsy	No radiation and/or cancer-directed surgery	None/Unknown	No/Unknown	Unknown	I	T1	N0	M0	Alive or dead of other cause	68	Complete dates are available and there are more than 0 days of survival	Alive	Localized	0	98	Blank(s)	14	100	0	0	3	0	0
34736775	40-44 years	White	Female	2007	Married (including common law)	50	Number of regional lymph nodes removed unknown	None; diagnosed at autopsy	Radiation after surgery	Radioisotopes	No/Unknown	Unknown	I	T1	N0	M0	Alive or dead of other cause	98	Complete dates are available and there are more than 0 days of survival	Alive	Localized	98	0	Blank(s)	15	100	0	0	Blank(s)	Blank(s)	Blank(s)
51920862	70-74 years	Black	Female	2010	Single (never married)	50	None	None; diagnosed at autopsy	No radiation and/or cancer-directed surgery	None/Unknown	No/Unknown	Unknown	I	T1	N0	M0	Alive or dead of other cause	63	Complete dates are available and there are more than 0 days of survival	Alive	Localized	0	98	Blank(s)	20	100	0	0	3	0	0
34740415	35-39 years	White	Female	2007	Married (including common law)	50	None	None; diagnosed at autopsy	Radiation after surgery	Radioisotopes	No/Unknown	Unknown	I	T1	N0	M0	Alive or dead of other cause	97	Complete dates are available and there are more than 0 days of survival	Alive	Localized	0	98	Blank(s)	13	400	0	0	3	0	0
34741256	40-44 years	White	Female	2007	Married (including common law)	50	None	None; diagnosed at autopsy	Radiation after surgery	Radioisotopes	No/Unknown	Unknown	I	T2	N0	M0	Alive or dead of other cause	98	Complete dates are available and there are more than 0 days of survival	Alive	Localized	0	98	Blank(s)	25	400	0	0	Blank(s)	Blank(s)	Blank(s)
6156645	30-34 years	White	Female	2013	Married (including common law)	50	4 or more regional lymph nodes removed	None; diagnosed at autopsy	Radiation after surgery	Radioisotopes	No/Unknown	Unknown	I	T2	N0	M0	Alive or dead of other cause	34	Complete dates are available and there are more than 0 days of survival	Alive	Localized	4	0	Blank(s)	25	100	0	0	3	3	0
18596960	40-44 years	White	Female	2009	Unknown	50	4 or more regional lymph nodes removed	None; diagnosed at autopsy	Radiation after surgery	Radioisotopes	No/Unknown	Unknown	I	T2	N0	M0	Alive or dead of other cause	80	Complete dates are available and there are more than 0 days of survival	Alive	Localized	11	0	Blank(s)	33	400	0	0	3	3	0
34752496	35-39 years	White	Female	2008	Married (including common law)	50	None	None; diagnosed at autopsy	Radiation after surgery	Radioisotopes	No/Unknown	Unknown	I	T1	N0	M0	Alive or dead of other cause	93	Complete dates are available and there are more than 0 days of survival	Alive	Localized	0	98	Blank(s)	5	200	0	0	3	0	0
11164215	35-39 years	White	Female	2015	Married (including common law)	50	4 or more regional lymph nodes removed	None; diagnosed at autopsy	Radiation after surgery	Radioisotopes	No/Unknown	Unknown	I	T3	N0	M0	Alive or dead of other cause	8	Complete dates are available and there are more than 0 days of survival	Alive	Regional	12	0	Blank(s)	51	480	0	0	3	3	0
19670627	65-69 years	White	Female	2009	Married (including common law)	30	None	None; diagnosed at autopsy	Radiation after surgery	Radioisotopes	No/Unknown	Well differentiated; Grade I	I	T1	N0	M0	Alive or dead of other cause	73	Complete dates are available and there are more than 0 days of survival	Alive	Localized	0	98	Blank(s)	1	200	0	0	3	0	0
51978832	65-69 years	White	Male	2011	Married (including common law)	40	None	None; diagnosed at autopsy	No radiation and/or cancer-directed surgery	None/Unknown	No/Unknown	Unknown	I	T1	N0	M0	N/A not first tumor	53	Complete dates are available and there are more than 0 days of survival	Alive	Localized	0	98	Blank(s)	18	400	0	0	3	0	0
34758012	35-39 years	Other (American Indian/AK Native, Asian/Pacific Islander)	Female	2008	Married (including common law)	50	1 to 3 regional lymph nodes removed	None; diagnosed at autopsy	No radiation and/or cancer-directed surgery	None/Unknown	No/Unknown	Unknown	I	T3	N0	M0	Alive or dead of other cause	92	Complete dates are available and there are more than 0 days of survival	Alive	Localized	1	0	Blank(s)	50	100	0	0	3	3	0
51983659	55-59 years	Other (American Indian/AK Native, Asian/Pacific Islander)	Male	2011	Married (including common law)	50	None	None; diagnosed at autopsy	Radiation after surgery	Radioisotopes	No/Unknown	Unknown	I	T1	N0	M0	Alive or dead of other cause	43	Complete dates are available and there are more than 0 days of survival	Alive	Localized	0	98	Blank(s)	12	100	0	0	3	0	0
34763414	40-44 years	White	Female	2008	Unknown	50	4 or more regional lymph nodes removed	None; diagnosed at autopsy	Radiation after surgery	Radioisotopes	No/Unknown	Well differentiated; Grade I	I	T2	N0	M0	Alive or dead of other cause	91	Complete dates are available and there are more than 0 days of survival	Alive	Localized	4	0	Blank(s)	25	400	0	0	3	3	0
19675905	25-29 years	White	Female	2009	Married (including common law)	50	4 or more regional lymph nodes removed	None; diagnosed at autopsy	No radiation and/or cancer-directed surgery	None/Unknown	No/Unknown	Unknown	I	T2	N1NOS	M0	Alive or dead of other cause	72	Complete dates are available and there are more than 0 days of survival	Alive	Regional	6	4	Blank(s)	994	400	800	0	3	3	0
3664663	75-79 years	White	Female	2012	Married (including common law)	21	None	None; diagnosed at autopsy	No radiation and/or cancer-directed surgery	None/Unknown	No/Unknown	Well differentiated; Grade I	I	T1	N0	M0	N/A not first tumor	47	Complete dates are available and there are more than 0 days of survival	Alive	Localized	0	98	Blank(s)	14	100	0	0	3	0	0
51994799	50-54 years	Other (American Indian/AK Native, Asian/Pacific Islander)	Female	2011	Married (including common law)	50	1 to 3 regional lymph nodes removed	None; diagnosed at autopsy	Radiation after surgery	Radioisotopes	No/Unknown	Well differentiated; Grade I	I	T1	N0	M0	Alive or dead of other cause	57	Complete dates are available and there are more than 0 days of survival	Alive	Localized	3	0	Blank(s)	16	100	0	0	3	3	0
52003046	15-19 years	White	Female	2011	Single (never married)	40	4 or more regional lymph nodes removed	None; diagnosed at autopsy	Radiation after surgery	Radioisotopes	No/Unknown	Unknown	I	T1	N1a	M0	Alive or dead of other cause	40	Complete dates are available and there are more than 0 days of survival	Alive	Regional	4	3	Blank(s)	15	100	120	0	3	3	0
4483437	35-39 years	White	Female	2005	Single (never married)	50	None	None; diagnosed at autopsy	Radiation after surgery	Radioisotopes	No/Unknown	Unknown	I	T3	N0	M0	Alive or dead of other cause	130	Complete dates are available and there are more than 0 days of survival	Alive	Regional	0	98	Blank(s)	30	450	0	0	3	0	0
52018427	60-64 years	White	Male	2011	Married (including common law)	50	None	None; diagnosed at autopsy	Radiation after surgery	Radioisotopes	No/Unknown	Unknown	I	T1	N0	M0	Alive or dead of other cause	57	Complete dates are available and there are more than 0 days of survival	Alive	Localized	0	98	Blank(s)	17	410	0	0	3	0	0
52019062	35-39 years	White	Female	2011	Single (never married)	50	4 or more regional lymph nodes removed	None; diagnosed at autopsy	Radiation after surgery	Radioisotopes	No/Unknown	Unknown	I	T2	N0	M0	Alive or dead of other cause	48	Complete dates are available and there are more than 0 days of survival	Alive	Localized	7	0	Blank(s)	40	420	0	0	3	3	0
5260179	35-39 years	White	Female	2007	Married (including common law)	20	1 to 3 regional lymph nodes removed	None; diagnosed at autopsy	No radiation and/or cancer-directed surgery	None/Unknown	No/Unknown	Unknown	I	T1	N0	M0	Alive or dead of other cause	100	Complete dates are available and there are more than 0 days of survival	Alive	Localized	1	0	Blank(s)	15	100	0	0	3	3	0
6165188	70-74 years	White	Male	2013	Married (including common law)	21	None	None; diagnosed at autopsy	No radiation and/or cancer-directed surgery	None/Unknown	No/Unknown	Unknown	I	T1	N0	M0	Alive or dead of other cause	5	Complete dates are available and there are more than 0 days of survival	Alive	Localized	0	98	Blank(s)	18	100	0	0	3	0	0
11168786	40-44 years	White	Female	2008	Married (including common law)	50	None	None; diagnosed at autopsy	No radiation and/or cancer-directed surgery	None/Unknown	No/Unknown	Unknown	I	T3	N0	M0	Alive or dead of other cause	84	Complete dates are available and there are more than 0 days of survival	Alive	Localized	0	98	Blank(s)	47	200	0	0	3	0	0
52023359	30-34 years	White	Female	2011	Married (including common law)	21	None	None; diagnosed at autopsy	No radiation and/or cancer-directed surgery	None/Unknown	No/Unknown	Unknown	I	T2	N0	M0	Alive or dead of other cause	50	Complete dates are available and there are more than 0 days of survival	Alive	Localized	0	98	Blank(s)	40	100	0	0	3	0	0
19677873	40-44 years	Black	Female	2010	Married (including common law)	50	4 or more regional lymph nodes removed	None; diagnosed at autopsy	Radiation after surgery	Radioisotopes	No/Unknown	Unknown	I	T2	N0	M0	Alive or dead of other cause	68	Complete dates are available and there are more than 0 days of survival	Alive	Localized	14	0	Blank(s)	40	200	0	0	3	3	0
34776452	30-34 years	White	Female	2008	Single (never married)	50	1 to 3 regional lymph nodes removed	None; diagnosed at autopsy	Radiation after surgery	Radioisotopes	No/Unknown	Unknown	I	T2	N0	M0	Alive or dead of other cause	85	Complete dates are available and there are more than 0 days of survival	Alive	Localized	1	0	Blank(s)	35	100	0	0	3	3	0
34802940	35-39 years	White	Female	2009	Married (including common law)	50	1 to 3 regional lymph nodes removed	None; diagnosed at autopsy	Radiation after surgery	Radioisotopes	No/Unknown	Unknown	I	T1	N0	M0	Alive or dead of other cause	80	Complete dates are available and there are more than 0 days of survival	Alive	Localized	3	0	Blank(s)	18	100	0	0	3	3	0
19688319	40-44 years	Black	Female	2010	Unknown	50	1 to 3 regional lymph nodes removed	None; diagnosed at autopsy	Radiation after surgery	Radioisotopes	No/Unknown	Unknown	I	T3	N0	M0	Alive or dead of other cause	68	Complete dates are available and there are more than 0 days of survival	Alive	Localized	1	0	Blank(s)	68	100	0	0	3	3	0
34806419	30-34 years	White	Female	2009	Single (never married)	21	1 to 3 regional lymph nodes removed	None; diagnosed at autopsy	Radiation after surgery	Radioisotopes	No/Unknown	Unknown	I	T2	N0	M0	Alive or dead of other cause	79	Complete dates are available and there are more than 0 days of survival	Alive	Localized	2	0	Blank(s)	30	100	0	0	3	3	0
34810035	40-44 years	White	Female	2009	Divorced	21	1 to 3 regional lymph nodes removed	None; diagnosed at autopsy	Radiation after surgery	Radioisotopes	No/Unknown	Unknown	I	T2	N0	M0	Alive or dead of other cause	78	Complete dates are available and there are more than 0 days of survival	Alive	Localized	2	0	Blank(s)	40	100	0	0	3	3	0
52050029	30-34 years	Black	Female	2011	Separated	50	None	None; diagnosed at autopsy	Radiation after surgery	Radioisotopes	No/Unknown	Unknown	I	T2	N0	M0	Alive or dead of other cause	51	Complete dates are available and there are more than 0 days of survival	Alive	Localized	0	98	Blank(s)	35	400	0	0	3	1	1
52051533	35-39 years	Other (American Indian/AK Native, Asian/Pacific Islander)	Female	2011	Married (including common law)	23	Number of regional lymph nodes removed unknown	None; diagnosed at autopsy	Radiation after surgery	Radioisotopes	No/Unknown	Unknown	I	T3	N0	M0	Alive or dead of other cause	50	Complete dates are available and there are more than 0 days of survival	Alive	Localized	97	0	Blank(s)	47	400	0	0	3	3	0
34820714	65-69 years	White	Female	2009	Married (including common law)	50	1 to 3 regional lymph nodes removed	None; diagnosed at autopsy	Radiation after surgery	Radioisotopes	No/Unknown	Moderately differentiated; Grade II	I	T1	N0	M0	Alive or dead of other cause	56	Complete dates are available and there are more than 0 days of survival	Dead	Localized	1	0	Blank(s)	18	100	0	0	3	3	0
19689867	75-79 years	White	Female	2010	Married (including common law)	50	4 or more regional lymph nodes removed	None; diagnosed at autopsy	Radiation after surgery	Radioisotopes	No/Unknown	Unknown	I	T1	N0	M0	Alive or dead of other cause	63	Complete dates are available and there are more than 0 days of survival	Alive	Localized	5	0	Blank(s)	20	200	0	0	3	3	0
19697027	55-59 years	White	Female	2010	Married (including common law)	50	4 or more regional lymph nodes removed	None; diagnosed at autopsy	No radiation and/or cancer-directed surgery	None/Unknown	No/Unknown	Unknown	I	T1	N0	M0	Alive or dead of other cause	60	Complete dates are available and there are more than 0 days of survival	Alive	Localized	2	0	Blank(s)	18	100	0	0	3	3	0
52055076	25-29 years	White	Female	2012	Married (including common law)	50	None	None; diagnosed at autopsy	No radiation and/or cancer-directed surgery	None/Unknown	No/Unknown	Unknown	I	T4a	N0	M0	Alive or dead of other cause	4	Complete dates are available and there are more than 0 days of survival	Alive	Regional	0	98	Blank(s)	58	520	0	0	3	0	0
34826464	45-49 years	White	Female	2009	Married (including common law)	50	None	None; diagnosed at autopsy	No radiation and/or cancer-directed surgery	None/Unknown	No/Unknown	Unknown	I	T1	N0	M0	N/A not first tumor	74	Complete dates are available and there are more than 0 days of survival	Alive	Localized	0	98	Blank(s)	2	100	0	0	3	0	0
11181212	45-49 years	White	Female	2008	Married (including common law)	50	None	None; diagnosed at autopsy	Radiation after surgery	Radioisotopes	No/Unknown	Unknown	I	T1	N0	M0	Alive or dead of other cause	86	Complete dates are available and there are more than 0 days of survival	Alive	Localized	0	98	Blank(s)	17	100	0	0	3	0	0
19705624	40-44 years	White	Male	2010	Single (never married)	50	None	None; diagnosed at autopsy	Radiation after surgery	Radioisotopes	No/Unknown	Well differentiated; Grade I	I	T2	N0	M0	Alive or dead of other cause	60	Complete dates are available and there are more than 0 days of survival	Alive	Localized	0	98	Blank(s)	27	400	0	0	3	0	0
34833285	75-79 years	White	Female	2009	Married (including common law)	21	None	None; diagnosed at autopsy	No radiation and/or cancer-directed surgery	None/Unknown	No/Unknown	Unknown	I	T1	N0	M0	Alive or dead of other cause	72	Complete dates are available and there are more than 0 days of survival	Alive	Localized	0	98	Blank(s)	20	400	0	0	3	0	0
52064507	40-44 years	White	Female	2012	Married (including common law)	50	1 to 3 regional lymph nodes removed	None; diagnosed at autopsy	Radiation after surgery	Radioisotopes	No/Unknown	Unknown	I	T2	N0	M0	Alive or dead of other cause	43	Complete dates are available and there are more than 0 days of survival	Alive	Localized	2	0	Blank(s)	38	400	0	0	3	3	0
34843828	20-24 years	White	Female	2010	Single (never married)	50	1 to 3 regional lymph nodes removed	None; diagnosed at autopsy	Radiation after surgery	Radioisotopes	No/Unknown	Unknown	I	T3	N0	M0	Alive or dead of other cause	69	Complete dates are available and there are more than 0 days of survival	Alive	Localized	2	0	Blank(s)	60	100	0	0	3	3	0
34844627	40-44 years	White	Female	2010	Married (including common law)	23	1 to 3 regional lymph nodes removed	None; diagnosed at autopsy	No radiation and/or cancer-directed surgery	None/Unknown	No/Unknown	Unknown	I	T1	N0	M0	Alive or dead of other cause	69	Complete dates are available and there are more than 0 days of survival	Alive	Localized	1	0	Blank(s)	13	100	0	0	3	3	0
52085289	70-74 years	Other (American Indian/AK Native, Asian/Pacific Islander)	Female	2013	Widowed	50	None	None; diagnosed at autopsy	No radiation and/or cancer-directed surgery	None/Unknown	No/Unknown	Unknown	I	T1	N0	M0	N/A not first tumor	35	Complete dates are available and there are more than 0 days of survival	Alive	Localized	0	98	Blank(s)	15	400	0	0	3	0	0
19707612	50-54 years	White	Female	2010	Unknown	50	4 or more regional lymph nodes removed	None; diagnosed at autopsy	No radiation and/or cancer-directed surgery	None/Unknown	No/Unknown	Unknown	I	T1	N0	M0	Alive or dead of other cause	62	Complete dates are available and there are more than 0 days of survival	Alive	Localized	4	0	Blank(s)	5	100	0	0	3	3	0
19709045	80-84 years	White	Female	2011	Widowed	50	None	None; diagnosed at autopsy	No radiation and/or cancer-directed surgery	None/Unknown	No/Unknown	Unknown	I	T1	N0	M0	Alive or dead of other cause	8	Complete dates are available and there are more than 0 days of survival	Alive	Localized	0	98	Blank(s)	15	100	0	0	3	0	0
52114937	30-34 years	White	Female	2013	Single (never married)	50	None	None; diagnosed at autopsy	No radiation and/or cancer-directed surgery	None/Unknown	No/Unknown	Unknown	I	T2	N0	M0	Alive or dead of other cause	34	Complete dates are available and there are more than 0 days of survival	Alive	Localized	0	98	Blank(s)	30	100	0	0	3	0	0
52118464	30-34 years	White	Female	2013	Married (including common law)	50	None	None; diagnosed at autopsy	No radiation and/or cancer-directed surgery	None/Unknown	No/Unknown	Unknown	I	T2	N0	M0	Alive or dead of other cause	2	Complete dates are available and there are more than 0 days of survival	Alive	Localized	0	98	Blank(s)	27	100	0	0	3	0	0
34867583	75-79 years	White	Male	2012	Widowed	23	None	None; diagnosed at autopsy	No radiation and/or cancer-directed surgery	None/Unknown	No/Unknown	Unknown	I	T1	N0	M0	N/A not first tumor	47	Complete dates are available and there are more than 0 days of survival	Alive	Localized	0	98	Blank(s)	18	100	0	0	3	0	0
52137405	55-59 years	White	Female	2015	Divorced	21	None	None; diagnosed at autopsy	No radiation and/or cancer-directed surgery	None/Unknown	No/Unknown	Unknown	I	T1	N0	M0	N/A not first tumor	6	Complete dates are available and there are more than 0 days of survival	Alive	Localized	0	98	Blank(s)	10	400	0	0	3	0	0
19711076	55-59 years	White	Female	2010	Unknown	50	None	None; diagnosed at autopsy	Radiation after surgery	Radioisotopes	No/Unknown	Unknown	I	T1	N0	M0	Alive or dead of other cause	26	Complete dates are available and there are more than 0 days of survival	Dead	Localized	0	98	Blank(s)	13	400	0	0	3	0	0
11186230	50-54 years	White	Female	2008	Married (including common law)	23	None	None; diagnosed at autopsy	No radiation and/or cancer-directed surgery	None/Unknown	No/Unknown	Unknown	I	T1	N0	M0	Alive or dead of other cause	87	Complete dates are available and there are more than 0 days of survival	Alive	Localized	0	98	Blank(s)	20	100	0	0	3	0	0
19722054	20-24 years	Other (American Indian/AK Native, Asian/Pacific Islander)	Female	2011	Married (including common law)	50	1 to 3 regional lymph nodes removed	None; diagnosed at autopsy	Radiation after surgery	Radioisotopes	No/Unknown	Unknown	I	T2	N0	M0	Alive or dead of other cause	53	Complete dates are available and there are more than 0 days of survival	Alive	Localized	3	0	Blank(s)	30	400	0	0	3	3	0
19723338	35-39 years	White	Female	2011	Married (including common law)	21	4 or more regional lymph nodes removed	None; diagnosed at autopsy	No radiation and/or cancer-directed surgery	None/Unknown	No/Unknown	Unknown	I	T1	N0	M0	Alive or dead of other cause	55	Complete dates are available and there are more than 0 days of survival	Alive	Localized	5	0	Blank(s)	3	400	0	0	3	3	0
34878095	40-44 years	White	Female	2010	Married (including common law)	50	None	None; diagnosed at autopsy	Radiation after surgery	Radioisotopes	No/Unknown	Unknown	I	T3	N0	M0	Alive or dead of other cause	60	Complete dates are available and there are more than 0 days of survival	Alive	Localized	0	98	Blank(s)	60	100	0	0	3	0	0
34893583	50-54 years	White	Female	2015	Married (including common law)	21	None	None; diagnosed at autopsy	No radiation and/or cancer-directed surgery	None/Unknown	No/Unknown	Unknown	I	T1	N0	M0	N/A not first tumor	3	Complete dates are available and there are more than 0 days of survival	Alive	Localized	0	98	Blank(s)	8	400	0	0	3	0	0
34894782	55-59 years	Black	Female	2011	Married (including common law)	50	Number of regional lymph nodes removed unknown	None; diagnosed at autopsy	Radiation after surgery	Radioisotopes	No/Unknown	Unknown	I	T1	N0	M0	Alive or dead of other cause	55	Complete dates are available and there are more than 0 days of survival	Alive	Localized	98	0	Blank(s)	15	100	0	0	3	3	0
34897874	60-64 years	White	Female	2011	Married (including common law)	50	1 to 3 regional lymph nodes removed	None; diagnosed at autopsy	No radiation and/or cancer-directed surgery	None/Unknown	No/Unknown	Unknown	I	T1	N0	M0	Alive or dead of other cause	55	Complete dates are available and there are more than 0 days of survival	Alive	Localized	2	0	Blank(s)	20	100	0	0	3	3	0
52959343	40-44 years	White	Female	2013	Single (never married)	50	1 to 3 regional lymph nodes removed	None; diagnosed at autopsy	Radiation after surgery	Radioisotopes	No/Unknown	Unknown	I	T3	N0	M0	Alive or dead of other cause	16	Complete dates are available and there are more than 0 days of survival	Alive	Regional	1	0	Blank(s)	30	480	0	0	3	3	0
34901459	50-54 years	Other (American Indian/AK Native, Asian/Pacific Islander)	Female	2011	Married (including common law)	50	None	None; diagnosed at autopsy	No radiation and/or cancer-directed surgery	None/Unknown	No/Unknown	Unknown	I	T1	N0	M0	Alive or dead of other cause	16	Complete dates are available and there are more than 0 days of survival	Alive	Localized	0	98	Blank(s)	8	100	0	0	3	0	0
34905533	40-44 years	White	Female	2011	Married (including common law)	50	None	None; diagnosed at autopsy	Radiation after surgery	Radioisotopes	No/Unknown	Unknown	I	T3	N0	M0	Alive or dead of other cause	53	Complete dates are available and there are more than 0 days of survival	Alive	Localized	0	98	Blank(s)	90	100	0	0	3	0	0
34905546	40-44 years	White	Female	2011	Unknown	50	None	None; diagnosed at autopsy	Radiation after surgery	Radioisotopes	No/Unknown	Unknown	I	T3	N0	M0	Alive or dead of other cause	53	Complete dates are available and there are more than 0 days of survival	Alive	Regional	0	98	Blank(s)	20	450	0	0	3	0	0
35833776	45-49 years	White	Male	2011	Married (including common law)	50	None	None; diagnosed at autopsy	No radiation and/or cancer-directed surgery	None/Unknown	No/Unknown	Unknown	I	T1	N0	M0	Alive or dead of other cause	51	Complete dates are available and there are more than 0 days of survival	Alive	Localized	0	98	Blank(s)	16	100	0	0	3	0	0
11206190	50-54 years	White	Female	2008	Married (including common law)	50	4 or more regional lymph nodes removed	None; diagnosed at autopsy	Radiation after surgery	Radioisotopes	No/Unknown	Unknown	I	T1	N0	M0	Alive or dead of other cause	89	Complete dates are available and there are more than 0 days of survival	Alive	Localized	5	0	Blank(s)	10	200	0	0	3	3	0
19736143	45-49 years	White	Female	2011	Married (including common law)	50	1 to 3 regional lymph nodes removed	None; diagnosed at autopsy	Radiation after surgery	Radioisotopes	No/Unknown	Well differentiated; Grade I	I	T1	N0	M0	N/A not first tumor	51	Complete dates are available and there are more than 0 days of survival	Alive	Localized	1	0	Blank(s)	18	100	0	0	3	3	0
52983083	60-64 years	White	Male	2015	Married (including common law)	21	None	None; diagnosed at autopsy	Radiation after surgery	Radioisotopes	No/Unknown	Moderately differentiated; Grade II	I	T1	N0	M0	N/A not first tumor	10	Complete dates are available and there are more than 0 days of survival	Alive	Localized	0	98	Blank(s)	17	100	0	0	3	0	0
35844279	40-44 years	White	Male	2011	Married (including common law)	50	4 or more regional lymph nodes removed	None; diagnosed at autopsy	Radiation after surgery	Radioisotopes	No/Unknown	Unknown	I	T2	N1b	M0	Alive or dead of other cause	48	Complete dates are available and there are more than 0 days of survival	Alive	Regional	28	25	Blank(s)	24	100	135	0	3	3	0
35847857	60-64 years	White	Female	2012	Married (including common law)	50	None	None; diagnosed at autopsy	No radiation and/or cancer-directed surgery	None/Unknown	No/Unknown	Unknown	I	T1	N0	M0	Alive or dead of other cause	47	Complete dates are available and there are more than 0 days of survival	Alive	Localized	0	98	Blank(s)	20	200	0	0	3	0	0
52994798	75-79 years	White	Female	2014	Single (never married)	50	None	None; diagnosed at autopsy	No radiation and/or cancer-directed surgery	None/Unknown	No/Unknown	Well differentiated; Grade I	I	T1	N0	M0	N/A not first tumor	14	Complete dates are available and there are more than 0 days of survival	Alive	Localized	0	98	Blank(s)	10	100	0	0	3	0	0
52997961	45-49 years	White	Female	2014	Divorced	50	None	None; diagnosed at autopsy	No radiation and/or cancer-directed surgery	Recommended, unknown if administered	No/Unknown	Unknown	I	T1	N0	M0	Alive or dead of other cause	20	Complete dates are available and there are more than 0 days of survival	Alive	Localized	0	98	Blank(s)	12	200	0	0	3	0	0
35855957	55-59 years	White	Female	2012	Unknown	50	None	None; diagnosed at autopsy	No radiation and/or cancer-directed surgery	Recommended, unknown if administered	No/Unknown	Unknown	I	T1	N0	M0	Alive or dead of other cause	45	Complete dates are available and there are more than 0 days of survival	Alive	Localized	0	98	Blank(s)	17	100	0	0	3	0	0
35862712	30-34 years	White	Female	2012	Unknown	50	None	None; diagnosed at autopsy	Radiation after surgery	Radioisotopes	No/Unknown	Unknown	I	T2	N0	M0	Alive or dead of other cause	43	Complete dates are available and there are more than 0 days of survival	Alive	Localized	0	98	Blank(s)	25	100	0	0	3	0	0
19748874	35-39 years	White	Female	2011	Married (including common law)	50	1 to 3 regional lymph nodes removed	None; diagnosed at autopsy	No radiation and/or cancer-directed surgery	None/Unknown	No/Unknown	Well differentiated; Grade I	I	T1	N0	M0	Alive or dead of other cause	48	Complete dates are available and there are more than 0 days of survival	Alive	Localized	3	0	Blank(s)	17	200	0	0	3	3	0
35862713	30-34 years	White	Male	2012	Married (including common law)	50	None	None; diagnosed at autopsy	Radiation after surgery	Radioisotopes	No/Unknown	Unknown	I	T3	N0	M0	Alive or dead of other cause	43	Complete dates are available and there are more than 0 days of survival	Alive	Localized	0	98	Blank(s)	90	100	0	0	3	0	0
53009779	60-64 years	White	Female	2013	Divorced	21	None	None; diagnosed at autopsy	Radiation after surgery	Radioisotopes	No/Unknown	Unknown	I	T1	N0	M0	Alive or dead of other cause	29	Complete dates are available and there are more than 0 days of survival	Alive	Localized	0	98	Blank(s)	11	400	0	0	3	0	0
53011953	30-34 years	White	Female	2014	Married (including common law)	50	1 to 3 regional lymph nodes removed	None; diagnosed at autopsy	Radiation after surgery	Radioisotopes	No/Unknown	Unknown	I	T2	N0	M0	Alive or dead of other cause	4	Complete dates are available and there are more than 0 days of survival	Alive	Localized	3	0	Blank(s)	25	100	0	0	3	3	0
35866253	35-39 years	White	Female	2012	Married (including common law)	50	None	None; diagnosed at autopsy	Radiation after surgery	Radioisotopes	No/Unknown	Unknown	I	T1	N0	M0	Alive or dead of other cause	42	Complete dates are available and there are more than 0 days of survival	Alive	Localized	0	98	Blank(s)	15	100	0	0	3	0	0
35874006	30-34 years	White	Female	2012	Married (including common law)	50	None	None; diagnosed at autopsy	Radiation after surgery	Radioisotopes	No/Unknown	Unknown	I	T2	N0	M0	Alive or dead of other cause	41	Complete dates are available and there are more than 0 days of survival	Alive	Localized	0	98	Blank(s)	39	100	0	0	3	0	0
53028723	30-34 years	Other (American Indian/AK Native, Asian/Pacific Islander)	Female	2014	Married (including common law)	50	4 or more regional lymph nodes removed	None; diagnosed at autopsy	Radiation after surgery	Radioisotopes	No/Unknown	Unknown	I	T2	N0	M0	Alive or dead of other cause	16	Complete dates are available and there are more than 0 days of survival	Alive	Localized	1	0	Blank(s)	40	100	0	0	3	3	0
53031156	45-49 years	White	Female	2014	Single (never married)	21	1 to 3 regional lymph nodes removed	None; diagnosed at autopsy	No radiation and/or cancer-directed surgery	None/Unknown	No/Unknown	Well differentiated; Grade I	I	T1	N0	M0	Alive or dead of other cause	19	Complete dates are available and there are more than 0 days of survival	Alive	Localized	1	0	Blank(s)	19	400	0	0	3	3	0
35884250	55-59 years	White	Female	2012	Married (including common law)	50	1 to 3 regional lymph nodes removed	None; diagnosed at autopsy	No radiation and/or cancer-directed surgery	None/Unknown	No/Unknown	Unknown	I	T1	N0	M0	Alive or dead of other cause	37	Complete dates are available and there are more than 0 days of survival	Alive	Localized	1	0	Blank(s)	17	100	0	0	3	3	0
2701618	40-44 years	White	Female	2005	Divorced	50	1 to 3 regional lymph nodes removed	None; diagnosed at autopsy	Radiation after surgery	Radioisotopes	No/Unknown	Well differentiated; Grade I	I	TX	N0	M0	N/A not first tumor	120	Complete dates are available and there are more than 0 days of survival	Alive	Localized	1	0	Blank(s)	999	400	0	0	3	3	0
53039227	35-39 years	Other (American Indian/AK Native, Asian/Pacific Islander)	Female	2014	Single (never married)	50	None	None; diagnosed at autopsy	No radiation and/or cancer-directed surgery	None/Unknown	No/Unknown	Unknown	I	T3	N0	M0	Alive or dead of other cause	3	Complete dates are available and there are more than 0 days of survival	Alive	Localized	0	98	Blank(s)	70	200	0	0	3	0	0
4484279	55-59 years	White	Female	2005	Married (including common law)	50	None	None; diagnosed at autopsy	Radiation after surgery	Radioisotopes	No/Unknown	Poorly differentiated; Grade III	I	T1	N0	M0	Alive or dead of other cause	126	Complete dates are available and there are more than 0 days of survival	Alive	Localized	0	98	Blank(s)	14	200	0	0	3	0	0
5270939	40-44 years	White	Female	2008	Married (including common law)	50	None	None; diagnosed at autopsy	Radiation after surgery	Radioisotopes	No/Unknown	Well differentiated; Grade I	I	T2	N0	M0	Alive or dead of other cause	90	Complete dates are available and there are more than 0 days of survival	Alive	Localized	0	98	Blank(s)	22	400	0	0	3	0	0
53069280	35-39 years	White	Female	2015	Single (never married)	21	None	None; diagnosed at autopsy	No radiation and/or cancer-directed surgery	Recommended, unknown if administered	No/Unknown	Unknown	I	T3	N0	M0	Alive or dead of other cause	6	Complete dates are available and there are more than 0 days of survival	Alive	Localized	0	98	Blank(s)	60	100	0	0	3	0	0
53072973	40-44 years	Black	Female	2015	Single (never married)	50	1 to 3 regional lymph nodes removed	None; diagnosed at autopsy	Radiation after surgery	Radioisotopes	No/Unknown	Unknown	I	T2	N0	M0	Alive or dead of other cause	10	Complete dates are available and there are more than 0 days of survival	Alive	Localized	2	0	Blank(s)	36	200	0	0	3	3	0
53073026	80-84 years	White	Female	2015	Widowed	50	None	None; diagnosed at autopsy	Radiation after surgery	Radioisotopes	No/Unknown	Unknown	I	T1	N0	M0	Alive or dead of other cause	7	Complete dates are available and there are more than 0 days of survival	Alive	Localized	0	98	Blank(s)	20	400	0	0	3	0	0
19758307	50-54 years	White	Male	2012	Married (including common law)	50	1 to 3 regional lymph nodes removed	None; diagnosed at autopsy	Radiation after surgery	Radioisotopes	No/Unknown	Well differentiated; Grade I	I	T1	N0	M0	Alive or dead of other cause	40	Complete dates are available and there are more than 0 days of survival	Alive	Localized	2	0	Blank(s)	19	400	0	0	3	3	0
19760711	35-39 years	White	Female	2012	Married (including common law)	50	1 to 3 regional lymph nodes removed	None; diagnosed at autopsy	Radiation after surgery	Radioisotopes	No/Unknown	Moderately differentiated; Grade II	I	T1	N1a	M0	Alive or dead of other cause	43	Complete dates are available and there are more than 0 days of survival	Alive	Regional	4	2	Blank(s)	18	100	120	0	3	3	0
35892644	35-39 years	Black	Female	2013	Married (including common law)	40	1 to 3 regional lymph nodes removed	None; diagnosed at autopsy	Radiation after surgery	Radioisotopes	No/Unknown	Unknown	I	T3	N0	M0	Alive or dead of other cause	35	Complete dates are available and there are more than 0 days of survival	Alive	Localized	1	0	Blank(s)	60	400	0	0	3	3	0
53096160	65-69 years	White	Female	2015	Married (including common law)	50	None	None; diagnosed at autopsy	No radiation and/or cancer-directed surgery	None/Unknown	No/Unknown	Well differentiated; Grade I	I	T1	N0	M0	Alive or dead of other cause	4	Complete dates are available and there are more than 0 days of survival	Alive	Localized	0	98	Blank(s)	12	400	0	0	3	0	0
53104435	30-34 years	White	Female	2015	Married (including common law)	50	None	None; diagnosed at autopsy	Radiation after surgery	Radioisotopes	No/Unknown	Unknown	I	T2	N0	M0	Alive or dead of other cause	1	Complete dates are available and there are more than 0 days of survival	Alive	Localized	0	98	Blank(s)	25	100	0	0	3	0	0
19764338	40-44 years	Black	Male	2012	Single (never married)	50	None	None; diagnosed at autopsy	Radiation after surgery	Radioisotopes	No/Unknown	Well differentiated; Grade I	I	T3	N0	M0	Alive or dead of other cause	38	Complete dates are available and there are more than 0 days of survival	Alive	Localized	0	98	Blank(s)	58	400	0	0	3	0	0
35900178	40-44 years	White	Female	2013	Single (never married)	50	1 to 3 regional lymph nodes removed	None; diagnosed at autopsy	Radiation after surgery	Radioisotopes	No/Unknown	Unknown	I	T3	N0	M0	N/A not first tumor	34	Complete dates are available and there are more than 0 days of survival	Alive	Localized	1	0	Blank(s)	50	100	0	0	3	3	0
19772162	45-49 years	White	Female	2012	Single (never married)	50	None	None; diagnosed at autopsy	No radiation and/or cancer-directed surgery	None/Unknown	No/Unknown	Unknown	I	T1	N0	M0	Alive or dead of other cause	39	Complete dates are available and there are more than 0 days of survival	Alive	Localized	0	98	Blank(s)	20	100	0	0	3	0	0
35909328	40-44 years	White	Female	2013	Married (including common law)	50	1 to 3 regional lymph nodes removed	None; diagnosed at autopsy	Radiation after surgery	Radioisotopes	No/Unknown	Unknown	I	T2	N0	M0	Alive or dead of other cause	32	Complete dates are available and there are more than 0 days of survival	Alive	Localized	1	0	Blank(s)	30	100	0	0	3	3	0
53123247	80-84 years	White	Male	2015	Married (including common law)	50	None	None; diagnosed at autopsy	No radiation and/or cancer-directed surgery	None/Unknown	No/Unknown	Moderately differentiated; Grade II	I	T1	N0	M0	Alive or dead of other cause	0	Complete dates are available and there are more than 0 days of survival	Alive	Localized	0	98	Blank(s)	19	100	0	0	3	0	0
35909581	30-34 years	White	Female	2013	Single (never married)	50	4 or more regional lymph nodes removed	None; diagnosed at autopsy	Radiation after surgery	Radioisotopes	No/Unknown	Unknown	I	T2	N0	M0	Alive or dead of other cause	31	Complete dates are available and there are more than 0 days of survival	Alive	Localized	4	0	Blank(s)	30	200	0	0	3	3	0
35912280	55-59 years	White	Female	2013	Married (including common law)	50	1 to 3 regional lymph nodes removed	None; diagnosed at autopsy	Radiation after surgery	Radioisotopes	No/Unknown	Poorly differentiated; Grade III	I	T1	N0	M0	Alive or dead of other cause	30	Complete dates are available and there are more than 0 days of survival	Alive	Localized	1	0	Blank(s)	12	100	0	0	3	3	0
42514937	70-74 years	Other (American Indian/AK Native, Asian/Pacific Islander)	Male	2011	Separated	50	None	None; diagnosed at autopsy	No radiation and/or cancer-directed surgery	None/Unknown	No/Unknown	Well differentiated; Grade I	I	T1	N0	M0	N/A not first tumor	58	Complete dates are available and there are more than 0 days of survival	Alive	Localized	0	98	Blank(s)	11	400	0	0	3	0	0
35914899	30-34 years	White	Female	2013	Married (including common law)	50	None	None; diagnosed at autopsy	Radiation after surgery	Radioisotopes	No/Unknown	Unknown	I	T2	N0	M0	Alive or dead of other cause	30	Complete dates are available and there are more than 0 days of survival	Alive	Localized	0	98	Blank(s)	40	100	0	0	3	0	0
35919583	40-44 years	White	Female	2013	Married (including common law)	21	None	None; diagnosed at autopsy	No radiation and/or cancer-directed surgery	None/Unknown	No/Unknown	Unknown	I	T1	N0	M0	Alive or dead of other cause	26	Complete dates are available and there are more than 0 days of survival	Alive	Localized	0	98	Blank(s)	7	100	0	0	3	0	0
42515709	50-54 years	Other (American Indian/AK Native, Asian/Pacific Islander)	Male	2012	Married (including common law)	50	1 to 3 regional lymph nodes removed	None; diagnosed at autopsy	Radiation after surgery	Radioisotopes	No/Unknown	Well differentiated; Grade I	I	T1	N0	M0	Alive or dead of other cause	43	Complete dates are available and there are more than 0 days of survival	Alive	Localized	1	0	Blank(s)	20	410	0	0	3	3	0
35922714	55-59 years	White	Male	2013	Divorced	50	1 to 3 regional lymph nodes removed	None; diagnosed at autopsy	Radiation after surgery	Radioisotopes	No/Unknown	Unknown	I	T1	N0	M0	Alive or dead of other cause	28	Complete dates are available and there are more than 0 days of survival	Alive	Localized	2	0	Blank(s)	12	100	0	0	3	3	0
42517421	15-19 years	Other (American Indian/AK Native, Asian/Pacific Islander)	Male	2014	Single (never married)	50	None	None; diagnosed at autopsy	Radiation after surgery	Radioisotopes	No/Unknown	Unknown	I	T1	N0	M0	Alive or dead of other cause	20	Complete dates are available and there are more than 0 days of survival	Alive	Localized	0	98	Blank(s)	7	100	0	0	3	0	0
42518298	35-39 years	Other (American Indian/AK Native, Asian/Pacific Islander)	Female	2014	Single (never married)	50	4 or more regional lymph nodes removed	None; diagnosed at autopsy	Radiation after surgery	Radioisotopes	No/Unknown	Unknown	I	T4a	N0	M0	Alive or dead of other cause	19	Complete dates are available and there are more than 0 days of survival	Alive	Regional	13	0	Blank(s)	40	560	0	0	3	3	0
35932356	25-29 years	White	Female	2013	Married (including common law)	50	None	None; diagnosed at autopsy	Radiation after surgery	Radioisotopes	No/Unknown	Unknown	I	T2	N0	M0	Alive or dead of other cause	25	Complete dates are available and there are more than 0 days of survival	Alive	Localized	0	98	Blank(s)	27	100	0	0	3	0	0
54035361	45-49 years	White	Male	2013	Married (including common law)	50	None	None; diagnosed at autopsy	Radiation after surgery	Radioisotopes	No/Unknown	Unknown	I	T1	N0	M0	Alive or dead of other cause	26	Complete dates are available and there are more than 0 days of survival	Alive	Localized	0	98	Blank(s)	14	100	0	0	3	0	0
5274200	45-49 years	White	Female	2008	Married (including common law)	50	None	None; diagnosed at autopsy	Radiation after surgery	Radioisotopes	No/Unknown	Well differentiated; Grade I	I	T1	N0	M0	Alive or dead of other cause	94	Complete dates are available and there are more than 0 days of survival	Alive	Localized	0	98	Blank(s)	12	400	0	0	3	0	0
6222201	40-44 years	Other (American Indian/AK Native, Asian/Pacific Islander)	Female	2014	Married (including common law)	50	4 or more regional lymph nodes removed	None; diagnosed at autopsy	Radiation after surgery	Radioisotopes	No/Unknown	Unknown	I	T2	N1NOS	M0	Alive or dead of other cause	0	Complete dates are available and there are more than 0 days of survival	Alive	Regional	12	1	Blank(s)	35	200	500	0	3	3	0
19775083	50-54 years	White	Female	2012	Married (including common law)	50	None	None; diagnosed at autopsy	Radiation after surgery	Radioisotopes	No/Unknown	Unknown	I	T1	N0	M0	Alive or dead of other cause	36	Complete dates are available and there are more than 0 days of survival	Alive	Localized	0	98	Blank(s)	10	100	0	0	3	0	0
54679235	80-84 years	White	Male	2007	Married (including common law)	50	None	None; diagnosed at autopsy	No radiation and/or cancer-directed surgery	None/Unknown	No/Unknown	Unknown	I	T1	N0	M0	N/A not first tumor	82	Complete dates are available and there are more than 0 days of survival	Dead	Localized	0	98	Blank(s)	20	100	0	0	3	0	0
35933375	35-39 years	White	Male	2013	Married (including common law)	50	1 to 3 regional lymph nodes removed	None; diagnosed at autopsy	No radiation and/or cancer-directed surgery	None/Unknown	No/Unknown	Unknown	I	T2	N0	M0	Alive or dead of other cause	26	Complete dates are available and there are more than 0 days of survival	Alive	Localized	1	0	Blank(s)	31	100	0	0	3	3	0
55962001	20-24 years	White	Female	2015	Single (never married)	50	4 or more regional lymph nodes removed	None; diagnosed at autopsy	No radiation and/or cancer-directed surgery	None/Unknown	No/Unknown	Unknown	I	T2	N1a	M0	N/A not first tumor	2	Complete dates are available and there are more than 0 days of survival	Alive	Regional	7	1	Blank(s)	22	400	120	0	3	3	0
35940410	20-24 years	White	Female	2014	Single (never married)	50	1 to 3 regional lymph nodes removed	None; diagnosed at autopsy	Radiation after surgery	Radioisotopes	No/Unknown	Unknown	I	T2	N0	M0	Alive or dead of other cause	23	Complete dates are available and there are more than 0 days of survival	Alive	Localized	1	0	Blank(s)	23	100	0	0	3	3	0
35946749	40-44 years	Unknown	Male	2014	Married (including common law)	50	None	None; diagnosed at autopsy	Radiation after surgery	Radioisotopes	No/Unknown	Unknown	I	T3	N0	M0	Alive or dead of other cause	22	Complete dates are available and there are more than 0 days of survival	Alive	Localized	0	98	Blank(s)	68	400	0	0	3	0	0
35955363	25-29 years	White	Male	2014	Married (including common law)	50	4 or more regional lymph nodes removed	None; diagnosed at autopsy	Radiation after surgery	Radioisotopes	No/Unknown	Unknown	I	T3	N0	M0	Alive or dead of other cause	20	Complete dates are available and there are more than 0 days of survival	Alive	Localized	11	0	Blank(s)	60	100	0	0	3	3	0
35957224	40-44 years	White	Female	2014	Married (including common law)	23	None	None; diagnosed at autopsy	No radiation and/or cancer-directed surgery	None/Unknown	No/Unknown	Unknown	I	T1	N0	M0	Alive or dead of other cause	18	Complete dates are available and there are more than 0 days of survival	Alive	Localized	0	98	Blank(s)	12	400	0	0	3	0	0
6223450	35-39 years	White	Female	2014	Unknown	30	1 to 3 regional lymph nodes removed	None; diagnosed at autopsy	No radiation and/or cancer-directed surgery	None/Unknown	No/Unknown	Well differentiated; Grade I	I	T2	N0	M0	Alive or dead of other cause	14	Incomplete dates are available and there cannot be zero days of follow-up	Alive	Localized	2	0	Blank(s)	26	420	0	0	3	3	0
56149468	60-64 years	Black	Male	2010	Divorced	23	None	None; diagnosed at autopsy	Radiation after surgery	Radioisotopes	No/Unknown	Unknown	I	T1	N0	M0	N/A not first tumor	66	Complete dates are available and there are more than 0 days of survival	Alive	Localized	0	98	Blank(s)	20	400	0	0	3	0	0
35976520	45-49 years	Other (American Indian/AK Native, Asian/Pacific Islander)	Female	2014	Married (including common law)	50	None	None; diagnosed at autopsy	No radiation and/or cancer-directed surgery	Refused	No/Unknown	Unknown	I	T1	N0	M0	Alive or dead of other cause	10	Complete dates are available and there are more than 0 days of survival	Alive	Localized	0	98	Blank(s)	12	200	0	0	3	0	0
58697176	80-84 years	White	Male	2009	Married (including common law)	50	None	None; diagnosed at autopsy	Radiation after surgery	Radioisotopes	No/Unknown	Unknown	I	T1	N0	M0	N/A not first tumor	69	Complete dates are available and there are more than 0 days of survival	Alive	Localized	0	98	Blank(s)	7	200	0	0	3	0	0
58710176	80-84 years	White	Female	2009	Married (including common law)	50	None	None; diagnosed at autopsy	Radiation after surgery	Radioisotopes	No/Unknown	Unknown	I	T1	N0	M0	N/A not first tumor	74	Complete dates are available and there are more than 0 days of survival	Alive	Localized	0	98	Blank(s)	20	100	0	0	3	0	0
35979717	25-29 years	White	Female	2014	Married (including common law)	20	4 or more regional lymph nodes removed	None; diagnosed at autopsy	Radiation after surgery	Radioisotopes	No/Unknown	Unknown	I	T2	N0	M0	Alive or dead of other cause	12	Complete dates are available and there are more than 0 days of survival	Alive	Localized	7	0	Blank(s)	32	100	0	0	3	3	0
58712869	80-84 years	White	Male	2012	Married (including common law)	50	1 to 3 regional lymph nodes removed	None; diagnosed at autopsy	Radiation after surgery	Radioactive implants	No/Unknown	Poorly differentiated; Grade III	I	T1	N0	M0	N/A not first tumor	22	Complete dates are available and there are more than 0 days of survival	Dead	Localized	2	0	Blank(s)	20	100	0	0	3	3	0
12002104	40-44 years	White	Female	2009	Single (never married)	50	None	None; diagnosed at autopsy	Radiation after surgery	Radioisotopes	No/Unknown	Unknown	I	T2	N0	M0	N/A not first tumor	73	Complete dates are available and there are more than 0 days of survival	Alive	Localized	0	98	Blank(s)	22	400	0	0	3	0	0
19789605	40-44 years	White	Female	2013	Married (including common law)	50	1 to 3 regional lymph nodes removed	None; diagnosed at autopsy	Radiation after surgery	Radioisotopes	No/Unknown	Unknown	I	T2	N0	M0	Alive or dead of other cause	33	Complete dates are available and there are more than 0 days of survival	Alive	Localized	1	0	Blank(s)	34	100	0	0	3	3	0
35993945	60-64 years	Unknown	Female	2015	Married (including common law)	50	None	None; diagnosed at autopsy	Radiation after surgery	Radioisotopes	No/Unknown	Unknown	I	T1	N0	M0	Alive or dead of other cause	9	Complete dates are available and there are more than 0 days of survival	Alive	Localized	0	98	Blank(s)	17	100	0	0	3	0	0
58969044	55-59 years	White	Male	2014	Married (including common law)	21	None	None; diagnosed at autopsy	No radiation and/or cancer-directed surgery	None/Unknown	No/Unknown	Well differentiated; Grade I	I	T1	N0	M0	N/A not first tumor	13	Complete dates are available and there are more than 0 days of survival	Alive	Localized	0	98	Blank(s)	15	100	0	0	3	0	0
4484478	35-39 years	Other (American Indian/AK Native, Asian/Pacific Islander)	Female	2005	Married (including common law)	50	4 or more regional lymph nodes removed	None; diagnosed at autopsy	Radiation after surgery	Radioisotopes	No/Unknown	Unknown	I	T2	N1a	M0	Alive or dead of other cause	130	Complete dates are available and there are more than 0 days of survival	Alive	Regional	9	6	Blank(s)	25	100	120	0	3	3	0
12009951	55-59 years	White	Male	2010	Married (including common law)	50	None	None; diagnosed at autopsy	No radiation and/or cancer-directed surgery	None/Unknown	No/Unknown	Well differentiated; Grade I	I	T1	N0	M0	Alive or dead of other cause	70	Incomplete dates are available and there cannot be zero days of follow-up	Alive	Localized	0	98	Blank(s)	12	410	0	0	3	0	0
36001102	60-64 years	White	Female	2015	Single (never married)	21	None	None; diagnosed at autopsy	No radiation and/or cancer-directed surgery	None/Unknown	No/Unknown	Unknown	I	T1	N0	M0	Alive or dead of other cause	9	Complete dates are available and there are more than 0 days of survival	Alive	Localized	0	98	Blank(s)	17	100	0	0	3	0	0
60137705	70-74 years	White	Female	2004	Widowed	50	1 to 3 regional lymph nodes removed	None; diagnosed at autopsy	No radiation and/or cancer-directed surgery	None/Unknown	No/Unknown	Unknown	I	T1	N0	M0	N/A not first tumor	94	Complete dates are available and there are more than 0 days of survival	Dead	Localized	2	0	Blank(s)	20	400	0	0	3	3	0
60195028	40-44 years	White	Male	2006	Single (never married)	50	None	None; diagnosed at autopsy	Radiation after surgery	Radioisotopes	No/Unknown	Unknown	I	T2	N0	M0	N/A not first tumor	98	Complete dates are available and there are more than 0 days of survival	Alive	Localized	0	98	Blank(s)	29	400	0	0	3	9	0
36006254	40-44 years	Black	Male	2013	Married (including common law)	50	None	None; diagnosed at autopsy	Radiation after surgery	Radioisotopes	No/Unknown	Unknown	I	T1	N0	M0	Alive or dead of other cause	25	Complete dates are available and there are more than 0 days of survival	Alive	Localized	0	98	Blank(s)	20	100	0	0	3	0	0
36015688	50-54 years	Other (American Indian/AK Native, Asian/Pacific Islander)	Female	2014	Single (never married)	0	None	None; diagnosed at autopsy	No radiation and/or cancer-directed surgery	None/Unknown	No/Unknown	Unknown	I	T1	N0	M0	Alive or dead of other cause	0	Complete dates are available and there are more than 0 days of survival	Alive	Localized	0	98	Blank(s)	15	100	0	0	1	0	0
36041869	60-64 years	White	Female	2015	Married (including common law)	50	1 to 3 regional lymph nodes removed	None; diagnosed at autopsy	No radiation and/or cancer-directed surgery	None/Unknown	No/Unknown	Unknown	I	T1	N0	M0	N/A not first tumor	2	Complete dates are available and there are more than 0 days of survival	Alive	Localized	2	0	Blank(s)	6	100	0	0	3	3	0
61710591	35-39 years	White	Male	2005	Married (including common law)	50	1 to 3 regional lymph nodes removed	None; diagnosed at autopsy	Radiation after surgery	Radioisotopes	No/Unknown	Unknown	I	T3	N1b	M0	N/A not first tumor	111	Complete dates are available and there are more than 0 days of survival	Alive	Regional	2	2	Blank(s)	10	480	158	0	3	3	0
37062609	40-44 years	White	Male	2006	Unknown	50	4 or more regional lymph nodes removed	None; diagnosed at autopsy	No radiation and/or cancer-directed surgery	None/Unknown	No/Unknown	Unknown	I	TX	N0	M0	N/A not first tumor	88	Complete dates are available and there are more than 0 days of survival	Dead	Localized	22	0	Blank(s)	999	400	0	0	3	3	0
61745965	70-74 years	White	Female	2004	Single (never married)	50	None	None; diagnosed at autopsy	Radiation after surgery	Radioisotopes	No/Unknown	Unknown	I	T1	N0	M0	N/A not first tumor	124	Complete dates are available and there are more than 0 days of survival	Dead	Localized	0	98	Blank(s)	20	100	0	0	3	0	0
12012758	35-39 years	Unknown	Female	2010	Single (never married)	50	None	None; diagnosed at autopsy	No radiation and/or cancer-directed surgery	None/Unknown	No/Unknown	Unknown	I	T3	N0	M0	Alive or dead of other cause	64	Complete dates are available and there are more than 0 days of survival	Alive	Regional	0	98	Blank(s)	70	450	0	0	3	0	0
62964991	55-59 years	White	Male	2005	Married (including common law)	50	None	None; diagnosed at autopsy	Radiation after surgery	Radioisotopes	No/Unknown	Unknown	I	T1	N0	M0	N/A not first tumor	129	Complete dates are available and there are more than 0 days of survival	Alive	Localized	0	98	Blank(s)	16	200	0	0	3	1	0
19800991	65-69 years	Black	Female	2013	Married (including common law)	50	None	None; diagnosed at autopsy	Radiation after surgery	Radioisotopes	No/Unknown	Unknown	I	T1	N0	M0	Alive or dead of other cause	33	Complete dates are available and there are more than 0 days of survival	Alive	Localized	0	98	Blank(s)	14	400	0	0	3	0	0
37228118	35-39 years	White	Female	2004	Married (including common law)	50	1 to 3 regional lymph nodes removed	None; diagnosed at autopsy	No radiation and/or cancer-directed surgery	None/Unknown	No/Unknown	Unknown	I	T1	N1a	M0	Alive or dead of other cause	142	Complete dates are available and there are more than 0 days of survival	Alive	Regional	2	0	Blank(s)	20	400	120	0	3	3	0
19801770	30-34 years	Other (American Indian/AK Native, Asian/Pacific Islander)	Female	2013	Married (including common law)	50	4 or more regional lymph nodes removed	None; diagnosed at autopsy	No radiation and/or cancer-directed surgery	None/Unknown	No/Unknown	Unknown	I	T2	N1a	M0	Alive or dead of other cause	28	Complete dates are available and there are more than 0 days of survival	Alive	Regional	12	4	Blank(s)	25	100	120	0	3	3	0
63083028	40-44 years	Black	Female	2009	Married (including common law)	50	None	None; diagnosed at autopsy	Radiation after surgery	Radioisotopes	No/Unknown	Moderately differentiated; Grade II	I	T1	N0	M0	N/A not first tumor	74	Complete dates are available and there are more than 0 days of survival	Alive	Localized	0	98	Blank(s)	20	400	0	0	3	0	0
63099612	80-84 years	White	Female	2005	Married (including common law)	50	None	None; diagnosed at autopsy	No radiation and/or cancer-directed surgery	Refused	No/Unknown	Unknown	I	T1	N0	M0	N/A not first tumor	51	Complete dates are available and there are more than 0 days of survival	Dead	Localized	0	98	Blank(s)	18	100	0	0	3	0	0
37246625	55-59 years	White	Male	2005	Married (including common law)	50	None	None; diagnosed at autopsy	Radiation after surgery	Radioisotopes	No/Unknown	Unknown	I	T1	N0	M0	Alive or dead of other cause	126	Complete dates are available and there are more than 0 days of survival	Alive	Localized	0	98	Blank(s)	17	100	0	0	3	0	0
12013667	70-74 years	White	Female	2015	Unknown	50	None	None; diagnosed at autopsy	No radiation and/or cancer-directed surgery	None/Unknown	No/Unknown	Unknown	I	T1	N0	M0	N/A not first tumor	11	Complete dates are available and there are more than 0 days of survival	Alive	Localized	0	98	Blank(s)	7	100	0	0	3	0	0
19803549	40-44 years	White	Female	2013	Married (including common law)	50	None	None; diagnosed at autopsy	No radiation and/or cancer-directed surgery	None/Unknown	No/Unknown	Unknown	I	T2	N0	M0	Alive or dead of other cause	32	Complete dates are available and there are more than 0 days of survival	Alive	Localized	0	98	Blank(s)	25	400	0	0	3	0	0
37248015	40-44 years	White	Female	2005	Married (including common law)	50	1 to 3 regional lymph nodes removed	None; diagnosed at autopsy	No radiation and/or cancer-directed surgery	None/Unknown	No/Unknown	Unknown	I	T2	N0	M0	Alive or dead of other cause	125	Complete dates are available and there are more than 0 days of survival	Alive	Localized	1	0	Blank(s)	38	400	0	0	3	3	0
64310074	70-74 years	White	Female	2004	Married (including common law)	23	None	None; diagnosed at autopsy	No radiation and/or cancer-directed surgery	None/Unknown	No/Unknown	Unknown	I	T1	N0	M0	Alive or dead of other cause	51	Complete dates are available and there are more than 0 days of survival	Dead	Localized	0	98	Blank(s)	19	400	0	0	3	0	0
64311664	50-54 years	Black	Female	2004	Single (never married)	50	None	None; diagnosed at autopsy	Radiation after surgery	Radioisotopes	No/Unknown	Unknown	I	T1	N0	M0	Alive or dead of other cause	129	Complete dates are available and there are more than 0 days of survival	Alive	Localized	0	98	Blank(s)	12	400	0	0	3	0	0
37248319	40-44 years	White	Male	2005	Married (including common law)	50	None	None; diagnosed at autopsy	Radiation after surgery	Radioisotopes	No/Unknown	Unknown	I	T1	N0	M0	Alive or dead of other cause	125	Complete dates are available and there are more than 0 days of survival	Alive	Localized	0	98	Blank(s)	9	200	0	0	3	0	0
6239248	30-34 years	Other (American Indian/AK Native, Asian/Pacific Islander)	Female	2014	Married (including common law)	50	None	None; diagnosed at autopsy	Radiation after surgery	Radioisotopes	No/Unknown	Unknown	I	T2	N0	M0	Alive or dead of other cause	16	Complete dates are available and there are more than 0 days of survival	Alive	Localized	8	0	Blank(s)	23	100	0	0	3	3	0
64332824	20-24 years	White	Male	2004	Single (never married)	50	None	None; diagnosed at autopsy	Radiation after surgery	Radioisotopes	No/Unknown	Well differentiated; Grade I	I	T2	N0	M0	Alive or dead of other cause	141	Complete dates are available and there are more than 0 days of survival	Alive	Localized	0	98	Blank(s)	33	100	0	0	3	0	0
12014485	40-44 years	White	Female	2010	Married (including common law)	50	None	None; diagnosed at autopsy	Radiation after surgery	Radioisotopes	No/Unknown	Unknown	I	TX	N0	M0	Alive or dead of other cause	43	Complete dates are available and there are more than 0 days of survival	Alive	Localized	0	98	Blank(s)	999	200	0	0	3	0	0
38004504	25-29 years	White	Female	2006	Single (never married)	50	1 to 3 regional lymph nodes removed	None; diagnosed at autopsy	Radiation after surgery	Radioisotopes	No/Unknown	Unknown	I	T3	N0	M0	Alive or dead of other cause	117	Complete dates are available and there are more than 0 days of survival	Alive	Localized	2	0	Blank(s)	56	200	0	0	3	0	0
64354303	35-39 years	White	Female	2004	Divorced	50	None	None; diagnosed at autopsy	Radiation after surgery	Radioisotopes	No/Unknown	Well differentiated; Grade I	I	T1	N0	M0	Alive or dead of other cause	139	Complete dates are available and there are more than 0 days of survival	Alive	Localized	0	98	Blank(s)	20	100	0	0	3	0	0
64354963	40-44 years	White	Female	2004	Single (never married)	50	4 or more regional lymph nodes removed	None; diagnosed at autopsy	No radiation and/or cancer-directed surgery	None/Unknown	No/Unknown	Unknown	I	T2	N0	M0	Alive or dead of other cause	141	Complete dates are available and there are more than 0 days of survival	Alive	Localized	4	0	Blank(s)	22	400	0	0	3	3	0
19817528	35-39 years	White	Female	2013	Married (including common law)	50	1 to 3 regional lymph nodes removed	None; diagnosed at autopsy	Radiation after surgery	Radioisotopes	No/Unknown	Unknown	I	T3	N0	M0	Alive or dead of other cause	33	Complete dates are available and there are more than 0 days of survival	Alive	Localized	4	0	Blank(s)	41	400	0	0	3	3	0
64360275	40-44 years	White	Male	2004	Married (including common law)	40	None	None; diagnosed at autopsy	No radiation and/or cancer-directed surgery	None/Unknown	No/Unknown	Moderately differentiated; Grade II	I	T2	N0	M0	Dead (attributable to this cancer dx)	136	Complete dates are available and there are more than 0 days of survival	Dead	Localized	0	98	Blank(s)	28	400	0	0	3	0	0
38004700	50-54 years	White	Female	2006	Married (including common law)	50	1 to 3 regional lymph nodes removed	None; diagnosed at autopsy	Radiation after surgery	Radioisotopes	No/Unknown	Unknown	I	T1	N0	M0	Alive or dead of other cause	117	Complete dates are available and there are more than 0 days of survival	Alive	Localized	1	0	Blank(s)	15	400	0	0	3	3	0
38006106	35-39 years	White	Female	2005	Married (including common law)	50	None	None; diagnosed at autopsy	Radiation after surgery	Radioisotopes	No/Unknown	Unknown	I	T1	N0	M0	Alive or dead of other cause	120	Complete dates are available and there are more than 0 days of survival	Alive	Localized	0	98	Blank(s)	20	100	0	0	3	0	0
64367485	65-69 years	White	Male	2004	Married (including common law)	50	None	None; diagnosed at autopsy	Radiation after surgery	Radioisotopes	No/Unknown	Unknown	I	T1	N0	M0	Alive or dead of other cause	135	Complete dates are available and there are more than 0 days of survival	Alive	Localized	0	98	Blank(s)	16	100	0	0	3	0	0
64375252	30-34 years	White	Female	2004	Single (never married)	50	None	None; diagnosed at autopsy	No radiation and/or cancer-directed surgery	None/Unknown	No/Unknown	Unknown	I	T1	N0	M0	Alive or dead of other cause	143	Complete dates are available and there are more than 0 days of survival	Alive	Localized	0	98	Blank(s)	10	100	0	0	3	0	0
38008691	30-34 years	White	Female	2006	Divorced	50	None	None; diagnosed at autopsy	No radiation and/or cancer-directed surgery	None/Unknown	No/Unknown	Unknown	I	TX	N0	M0	Alive or dead of other cause	113	Complete dates are available and there are more than 0 days of survival	Alive	Localized	0	98	Blank(s)	999	400	0	0	3	0	0
64378089	35-39 years	White	Female	2004	Married (including common law)	50	None	None; diagnosed at autopsy	No radiation and/or cancer-directed surgery	None/Unknown	No/Unknown	Unknown	I	T2	N0	M0	Alive or dead of other cause	133	Complete dates are available and there are more than 0 days of survival	Alive	Localized	0	98	Blank(s)	40	100	0	0	3	0	0
12022620	25-29 years	White	Female	2010	Married (including common law)	0	None	None; diagnosed at autopsy	No radiation and/or cancer-directed surgery	None/Unknown	No/Unknown	Unknown	I	T3	N0	M0	Alive or dead of other cause	62	Complete dates are available and there are more than 0 days of survival	Alive	Localized	0	98	Blank(s)	420	300	0	0	0	0	0
19817623	60-64 years	White	Male	2013	Married (including common law)	50	None	None; diagnosed at autopsy	Radiation after surgery	Radioisotopes	No/Unknown	Unknown	I	T1	N0	M0	Alive or dead of other cause	28	Complete dates are available and there are more than 0 days of survival	Alive	Localized	0	98	Blank(s)	18	400	0	0	3	0	0
19820579	35-39 years	White	Female	2014	Married (including common law)	50	None	None; diagnosed at autopsy	No radiation and/or cancer-directed surgery	None/Unknown	No/Unknown	Moderately differentiated; Grade II	I	T1	N0	M0	N/A not first tumor	0	Complete dates are available and there are more than 0 days of survival	Alive	Localized	0	98	Blank(s)	990	100	0	0	3	0	0
64389645	30-34 years	White	Female	2004	Married (including common law)	50	1 to 3 regional lymph nodes removed	None; diagnosed at autopsy	No radiation and/or cancer-directed surgery	None/Unknown	No/Unknown	Well differentiated; Grade I	I	T1	N0	M0	Alive or dead of other cause	109	Complete dates are available and there are more than 0 days of survival	Alive	Localized	1	0	Blank(s)	15	100	0	0	3	3	0
64390202	50-54 years	White	Female	2004	Divorced	50	None	None; diagnosed at autopsy	Radiation after surgery	Radioisotopes	No/Unknown	Unknown	I	T1	N0	M0	Alive or dead of other cause	141	Complete dates are available and there are more than 0 days of survival	Alive	Localized	0	98	Blank(s)	9	100	0	0	3	0	0
64390265	35-39 years	White	Female	2004	Married (including common law)	21	None	None; diagnosed at autopsy	No radiation and/or cancer-directed surgery	None/Unknown	No/Unknown	Unknown	I	T1	N0	M0	Alive or dead of other cause	139	Complete dates are available and there are more than 0 days of survival	Alive	Localized	0	98	Blank(s)	1	100	0	0	3	0	0
64390351	40-44 years	White	Female	2004	Divorced	23	1 to 3 regional lymph nodes removed	None; diagnosed at autopsy	Radiation after surgery	Radioisotopes	No/Unknown	Unknown	I	T3	N0	M0	Alive or dead of other cause	140	Complete dates are available and there are more than 0 days of survival	Alive	Regional	1	0	Blank(s)	50	450	0	0	3	0	0
38078773	55-59 years	White	Female	2006	Married (including common law)	21	None	None; diagnosed at autopsy	Radiation after surgery	Radioisotopes	No/Unknown	Unknown	I	T1	N0	M0	Alive or dead of other cause	112	Complete dates are available and there are more than 0 days of survival	Alive	Localized	0	98	Blank(s)	18	100	0	0	3	0	0
64391382	50-54 years	White	Female	2004	Married (including common law)	40	1 to 3 regional lymph nodes removed	None; diagnosed at autopsy	Radiation after surgery	Radioisotopes	No/Unknown	Well differentiated; Grade I	I	T1	N0	M0	Alive or dead of other cause	139	Complete dates are available and there are more than 0 days of survival	Alive	Localized	3	0	Blank(s)	20	100	0	0	3	3	0
38079831	25-29 years	White	Female	2006	Single (never married)	50	None	None; diagnosed at autopsy	No radiation and/or cancer-directed surgery	None/Unknown	No/Unknown	Unknown	I	T3	N0	M0	Alive or dead of other cause	109	Complete dates are available and there are more than 0 days of survival	Alive	Localized	0	98	Blank(s)	41	100	0	0	3	0	0
4488520	60-64 years	White	Female	2005	Single (never married)	50	1 to 3 regional lymph nodes removed	None; diagnosed at autopsy	Radiation after surgery	Radiation, NOS method or source not specified	No/Unknown	Well differentiated; Grade I	I	T1	N0	M0	Alive or dead of other cause	130	Complete dates are available and there are more than 0 days of survival	Alive	Localized	1	0	Blank(s)	15	100	0	0	3	3	0
6242805	35-39 years	Other (American Indian/AK Native, Asian/Pacific Islander)	Female	2015	Married (including common law)	23	1 to 3 regional lymph nodes removed	None; diagnosed at autopsy	No radiation and/or cancer-directed surgery	None/Unknown	No/Unknown	Unknown	I	T2	N0	M0	Alive or dead of other cause	8	Complete dates are available and there are more than 0 days of survival	Alive	Localized	1	0	Blank(s)	30	100	0	0	3	3	0
12028706	35-39 years	White	Male	2010	Single (never married)	50	None	None; diagnosed at autopsy	Radiation after surgery	Radioisotopes	No/Unknown	Unknown	I	T3	N0	M0	Alive or dead of other cause	69	Complete dates are available and there are more than 0 days of survival	Alive	Localized	0	98	Blank(s)	41	100	0	0	3	0	0
64419161	20-24 years	White	Male	2004	Married (including common law)	50	1 to 3 regional lymph nodes removed	None; diagnosed at autopsy	Radiation after surgery	Radioisotopes	No/Unknown	Unknown	I	T3	N0	M0	Alive or dead of other cause	123	Complete dates are available and there are more than 0 days of survival	Alive	Localized	3	0	Blank(s)	80	100	0	0	3	3	0
19831806	40-44 years	Black	Female	2013	Married (including common law)	50	None	None; diagnosed at autopsy	No radiation and/or cancer-directed surgery	None/Unknown	No/Unknown	Well differentiated; Grade I	I	T2	N0	M0	Alive or dead of other cause	29	Complete dates are available and there are more than 0 days of survival	Alive	Localized	0	98	Blank(s)	40	400	0	0	3	0	0
38092209	45-49 years	White	Female	2007	Separated	50	4 or more regional lymph nodes removed	None; diagnosed at autopsy	No radiation and/or cancer-directed surgery	None/Unknown	No/Unknown	Unknown	I	T1	N0	M0	Alive or dead of other cause	97	Complete dates are available and there are more than 0 days of survival	Alive	Localized	6	0	Blank(s)	6	100	0	0	3	3	0
19835597	50-54 years	White	Female	2014	Married (including common law)	50	None	None; diagnosed at autopsy	Radiation after surgery	Radioisotopes	No/Unknown	Well differentiated; Grade I	I	T1	N0	M0	Alive or dead of other cause	20	Complete dates are available and there are more than 0 days of survival	Alive	Localized	0	98	Blank(s)	17	200	0	0	3	0	0
38103097	40-44 years	White	Female	2008	Married (including common law)	50	4 or more regional lymph nodes removed	None; diagnosed at autopsy	Radiation after surgery	Radioisotopes	No/Unknown	Unknown	I	T2	N0	M0	Alive or dead of other cause	85	Complete dates are available and there are more than 0 days of survival	Alive	Localized	26	0	Blank(s)	24	100	0	0	3	3	0
19837938	40-44 years	Black	Male	2014	Married (including common law)	50	1 to 3 regional lymph nodes removed	None; diagnosed at autopsy	No radiation and/or cancer-directed surgery	None/Unknown	No/Unknown	Poorly differentiated; Grade III	I	T3	N0	M0	Dead (attributable to this cancer dx)	17	Complete dates are available and there are more than 0 days of survival	Dead	Localized	1	0	Blank(s)	80	490	0	0	3	3	0
38106677	40-44 years	White	Female	2009	Married (including common law)	50	None	None; diagnosed at autopsy	Radiation after surgery	Radioisotopes	No/Unknown	Unknown	I	T2	N0	M0	Alive or dead of other cause	81	Complete dates are available and there are more than 0 days of survival	Alive	Localized	0	98	Blank(s)	24	400	0	0	3	0	0
38112568	30-34 years	White	Female	2009	Married (including common law)	50	None	None; diagnosed at autopsy	No radiation and/or cancer-directed surgery	None/Unknown	No/Unknown	Unknown	I	T1	N0	M0	Alive or dead of other cause	75	Complete dates are available and there are more than 0 days of survival	Alive	Localized	0	98	Blank(s)	990	100	0	0	3	0	0
38113402	40-44 years	White	Male	2009	Married (including common law)	50	None	None; diagnosed at autopsy	No radiation and/or cancer-directed surgery	None/Unknown	No/Unknown	Well differentiated; Grade I	I	T1	N0	M0	Alive or dead of other cause	75	Complete dates are available and there are more than 0 days of survival	Alive	Localized	0	98	Blank(s)	6	100	0	0	3	0	0
64486263	65-69 years	White	Female	2004	Married (including common law)	23	None	None; diagnosed at autopsy	Radiation after surgery	Radioisotopes	No/Unknown	Well differentiated; Grade I	I	T1	N0	M0	Alive or dead of other cause	134	Complete dates are available and there are more than 0 days of survival	Alive	Localized	0	98	Blank(s)	20	400	0	0	3	0	0
64486364	40-44 years	Other (American Indian/AK Native, Asian/Pacific Islander)	Female	2004	Married (including common law)	50	None	None; diagnosed at autopsy	Radiation after surgery	Radioisotopes	No/Unknown	Well differentiated; Grade I	I	T3	N0	M0	Alive or dead of other cause	128	Complete dates are available and there are more than 0 days of survival	Alive	Regional	0	98	Blank(s)	45	450	0	0	3	0	0
38115921	35-39 years	White	Female	2010	Married (including common law)	50	4 or more regional lymph nodes removed	None; diagnosed at autopsy	Radiation after surgery	Radioisotopes	No/Unknown	Unknown	I	T3	N1b	M0	Alive or dead of other cause	71	Complete dates are available and there are more than 0 days of survival	Alive	Regional	43	13	Blank(s)	35	480	135	0	3	3	0
6254821	20-24 years	White	Female	2015	Single (never married)	50	1 to 3 regional lymph nodes removed	None; diagnosed at autopsy	Radiation after surgery	Radioisotopes	No/Unknown	Well differentiated; Grade I	I	T2	N0	M0	Alive or dead of other cause	5	Complete dates are available and there are more than 0 days of survival	Alive	Localized	1	0	Blank(s)	28	420	0	0	3	3	0
64488895	40-44 years	White	Female	2004	Single (never married)	23	None	None; diagnosed at autopsy	No radiation and/or cancer-directed surgery	None/Unknown	No/Unknown	Well differentiated; Grade I	I	T1	N0	M0	Alive or dead of other cause	125	Complete dates are available and there are more than 0 days of survival	Alive	Localized	0	98	Blank(s)	8	100	0	0	3	0	0
19858445	40-44 years	White	Female	2014	Divorced	50	4 or more regional lymph nodes removed	None; diagnosed at autopsy	Radiation after surgery	Radioisotopes	No/Unknown	Unknown	I	T3	N0	M0	Alive or dead of other cause	12	Complete dates are available and there are more than 0 days of survival	Alive	Localized	5	0	Blank(s)	43	100	0	0	3	3	0
38133255	20-24 years	White	Female	2011	Single (never married)	50	4 or more regional lymph nodes removed	None; diagnosed at autopsy	Radiation after surgery	Radioisotopes	No/Unknown	Unknown	I	T1	N1a	M0	Alive or dead of other cause	55	Complete dates are available and there are more than 0 days of survival	Alive	Regional	4	2	Blank(s)	14	100	120	0	3	3	0
64494146	25-29 years	White	Male	2005	Married (including common law)	40	None	None; diagnosed at autopsy	No radiation and/or cancer-directed surgery	None/Unknown	No/Unknown	Unknown	I	T3	N0	M0	Alive or dead of other cause	4	Complete dates are available and there are more than 0 days of survival	Alive	Localized	0	98	Blank(s)	50	400	0	0	3	0	0
38143614	20-24 years	White	Female	2008	Single (never married)	50	None	None; diagnosed at autopsy	Radiation after surgery	Radioisotopes	No/Unknown	Unknown	I	T1	N0	M0	Alive or dead of other cause	83	Complete dates are available and there are more than 0 days of survival	Alive	Localized	0	98	Blank(s)	15	400	0	0	3	0	0
38161359	35-39 years	White	Female	2011	Married (including common law)	50	4 or more regional lymph nodes removed	None; diagnosed at autopsy	Radiation after surgery	Radioisotopes	No/Unknown	Unknown	I	T1	N0	M0	Alive or dead of other cause	21	Complete dates are available and there are more than 0 days of survival	Alive	Localized	6	0	Blank(s)	10	100	0	0	3	3	0
64501074	45-49 years	White	Female	2004	Married (including common law)	50	4 or more regional lymph nodes removed	None; diagnosed at autopsy	Radiation after surgery	Radioisotopes	No/Unknown	Unknown	I	T1	N0	M0	Alive or dead of other cause	138	Complete dates are available and there are more than 0 days of survival	Alive	Localized	7	0	Blank(s)	990	200	0	0	3	3	0
12047805	30-34 years	White	Female	2012	Married (including common law)	40	None	None; diagnosed at autopsy	No radiation and/or cancer-directed surgery	None/Unknown	No/Unknown	Unknown	I	T1	NX	M0	N/A not first tumor	39	Complete dates are available and there are more than 0 days of survival	Alive	Localized	0	98	Blank(s)	6	400	999	0	3	9	0
64504663	20-24 years	Unknown	Female	2005	Married (including common law)	50	None	None; diagnosed at autopsy	Radiation after surgery	Radioisotopes	No/Unknown	Unknown	I	T2	N0	M0	Alive or dead of other cause	131	Complete dates are available and there are more than 0 days of survival	Alive	Localized	0	98	Blank(s)	24	100	0	0	3	1	0
64506686	65-69 years	White	Female	2005	Married (including common law)	50	None	None; diagnosed at autopsy	No radiation and/or cancer-directed surgery	None/Unknown	No/Unknown	Unknown	I	T1	N0	M0	Alive or dead of other cause	125	Complete dates are available and there are more than 0 days of survival	Alive	Localized	0	98	Blank(s)	20	100	0	0	3	1	0
19868722	50-54 years	White	Female	2014	Married (including common law)	21	1 to 3 regional lymph nodes removed	None; diagnosed at autopsy	No radiation and/or cancer-directed surgery	None/Unknown	No/Unknown	Unknown	I	T1	N0	M0	Alive or dead of other cause	13	Complete dates are available and there are more than 0 days of survival	Alive	Localized	1	0	Blank(s)	4	100	0	0	3	3	0
19871726	65-69 years	Black	Female	2015	Single (never married)	50	1 to 3 regional lymph nodes removed	None; diagnosed at autopsy	Radiation after surgery	Radioisotopes	No/Unknown	Unknown	I	T1	N0	M0	Alive or dead of other cause	11	Complete dates are available and there are more than 0 days of survival	Alive	Localized	1	0	Blank(s)	20	400	0	0	3	3	0
38168988	30-34 years	White	Female	2011	Married (including common law)	50	1 to 3 regional lymph nodes removed	None; diagnosed at autopsy	No radiation and/or cancer-directed surgery	None/Unknown	No/Unknown	Unknown	I	T2	N0	M0	Alive or dead of other cause	55	Complete dates are available and there are more than 0 days of survival	Alive	Localized	1	0	Blank(s)	25	200	0	0	3	3	0
64527343	45-49 years	Other (American Indian/AK Native, Asian/Pacific Islander)	Female	2005	Single (never married)	50	None	None; diagnosed at autopsy	No radiation and/or cancer-directed surgery	None/Unknown	No/Unknown	Unknown	I	T1	N0	M0	N/A not first tumor	74	Complete dates are available and there are more than 0 days of survival	Dead	Localized	0	98	Blank(s)	20	200	0	0	3	0	0
64531103	50-54 years	White	Female	2005	Married (including common law)	50	None	None; diagnosed at autopsy	Radiation after surgery	Radioisotopes	No/Unknown	Unknown	I	T1	N0	M0	Alive or dead of other cause	129	Complete dates are available and there are more than 0 days of survival	Alive	Localized	0	98	Blank(s)	15	100	0	0	3	1	0
64533844	45-49 years	Black	Female	2005	Married (including common law)	23	None	None; diagnosed at autopsy	Radiation after surgery	Radioisotopes	No/Unknown	Unknown	I	T1	N0	M0	Alive or dead of other cause	130	Complete dates are available and there are more than 0 days of survival	Alive	Localized	0	98	Blank(s)	20	400	0	0	3	0	0
38172216	55-59 years	White	Female	2012	Married (including common law)	50	1 to 3 regional lymph nodes removed	None; diagnosed at autopsy	No radiation and/or cancer-directed surgery	None/Unknown	No/Unknown	Unknown	I	T1	N0	M0	Alive or dead of other cause	43	Complete dates are available and there are more than 0 days of survival	Alive	Localized	1	0	Blank(s)	9	400	0	0	3	3	0
38174385	35-39 years	White	Male	2012	Married (including common law)	50	None	None; diagnosed at autopsy	Radiation after surgery	Radioisotopes	No/Unknown	Unknown	I	T3	N0	M0	Alive or dead of other cause	43	Complete dates are available and there are more than 0 days of survival	Alive	Localized	0	98	Blank(s)	50	400	0	0	3	0	0
6273335	35-39 years	White	Female	2015	Married (including common law)	50	None	None; diagnosed at autopsy	No radiation and/or cancer-directed surgery	None/Unknown	No/Unknown	Well differentiated; Grade I	I	T1	N0	M0	Alive or dead of other cause	0	Complete dates are available and there are more than 0 days of survival	Alive	Localized	0	98	Blank(s)	7	100	0	0	3	0	0
12049511	45-49 years	Black	Female	2011	Married (including common law)	50	1 to 3 regional lymph nodes removed	None; diagnosed at autopsy	Radiation after surgery	Radioisotopes	No/Unknown	Unknown	I	T1	N0	M0	Alive or dead of other cause	59	Complete dates are available and there are more than 0 days of survival	Alive	Localized	1	0	Blank(s)	8	100	0	0	3	3	0
12052019	35-39 years	White	Female	2011	Married (including common law)	50	None	None; diagnosed at autopsy	Radiation after surgery	Radioisotopes	No/Unknown	Unknown	I	T2	NX	M0	Alive or dead of other cause	58	Complete dates are available and there are more than 0 days of survival	Alive	Localized	99	99	Blank(s)	30	400	999	0	3	0	0
38183812	40-44 years	White	Female	2012	Separated	50	None	None; diagnosed at autopsy	Radiation after surgery	Radioisotopes	No/Unknown	Well differentiated; Grade I	I	T2	N0	M0	Alive or dead of other cause	47	Complete dates are available and there are more than 0 days of survival	Alive	Localized	0	98	Blank(s)	30	200	0	0	3	0	0
38190760	55-59 years	White	Male	2012	Married (including common law)	50	None	None; diagnosed at autopsy	No radiation and/or cancer-directed surgery	None/Unknown	No/Unknown	Unknown	I	T1	N0	M0	Alive or dead of other cause	43	Complete dates are available and there are more than 0 days of survival	Alive	Localized	0	98	Blank(s)	8	100	0	0	3	0	0
64545113	30-34 years	White	Female	2005	Married (including common law)	40	None	None; diagnosed at autopsy	No radiation and/or cancer-directed surgery	None/Unknown	No/Unknown	Unknown	I	T1	N0	M0	N/A not first tumor	122	Complete dates are available and there are more than 0 days of survival	Alive	Localized	0	98	Blank(s)	15	400	0	0	3	0	0
19881033	40-44 years	White	Female	2015	Married (including common law)	50	1 to 3 regional lymph nodes removed	None; diagnosed at autopsy	Radiation after surgery	Radioisotopes	No/Unknown	Unknown	I	T1	N0	M0	Alive or dead of other cause	3	Complete dates are available and there are more than 0 days of survival	Alive	Localized	1	0	Blank(s)	20	100	0	0	3	3	0
64545765	25-29 years	White	Female	2005	Married (including common law)	21	None	None; diagnosed at autopsy	No radiation and/or cancer-directed surgery	None/Unknown	No/Unknown	Unknown	I	T2	N0	M0	Alive or dead of other cause	113	Complete dates are available and there are more than 0 days of survival	Alive	Localized	0	98	Blank(s)	21	400	0	0	3	0	0
64546130	20-24 years	Unknown	Female	2005	Single (never married)	50	None	None; diagnosed at autopsy	Radiation after surgery	Radioisotopes	No/Unknown	Unknown	I	T1	N0	M0	Alive or dead of other cause	125	Incomplete dates are available and there cannot be zero days of follow-up	Alive	Localized	0	98	Blank(s)	11	400	0	0	3	0	0
38191930	40-44 years	White	Female	2012	Unknown	50	None	None; diagnosed at autopsy	No radiation and/or cancer-directed surgery	None/Unknown	No/Unknown	Unknown	I	T1	N0	M0	Alive or dead of other cause	36	Complete dates are available and there are more than 0 days of survival	Alive	Localized	0	98	Blank(s)	10	400	0	0	3	0	0
19884120	55-59 years	White	Male	2015	Married (including common law)	0	None	None; diagnosed at autopsy	No radiation and/or cancer-directed surgery	None/Unknown	No/Unknown	Unknown	I	T1	N0	M0	N/A not first tumor	9	Complete dates are available and there are more than 0 days of survival	Alive	Localized	0	98	Blank(s)	17	100	0	0	0	0	0
12057089	40-44 years	White	Female	2011	Married (including common law)	50	None	None; diagnosed at autopsy	Radiation after surgery	Radioisotopes	No/Unknown	Unknown	I	T3	N0	M0	Alive or dead of other cause	2	Complete dates are available and there are more than 0 days of survival	Alive	Localized	0	98	Blank(s)	60	400	0	0	3	0	0
64548747	45-49 years	White	Female	2006	Single (never married)	50	None	None; diagnosed at autopsy	No radiation and/or cancer-directed surgery	None/Unknown	No/Unknown	Unknown	I	T1	N0	M0	N/A not first tumor	112	Complete dates are available and there are more than 0 days of survival	Alive	Localized	0	98	Blank(s)	15	100	0	0	3	0	0
64549263	45-49 years	White	Female	2005	Single (never married)	50	None	None; diagnosed at autopsy	Radiation after surgery	Radioisotopes	No/Unknown	Unknown	I	T1	N0	M0	Alive or dead of other cause	129	Complete dates are available and there are more than 0 days of survival	Alive	Localized	0	98	Blank(s)	12	100	0	0	3	0	0
19886311	40-44 years	White	Female	2015	Unknown	50	None	Non-primary surgical procedure to other regional sites	No radiation and/or cancer-directed surgery	Recommended, unknown if administered	No/Unknown	Unknown	I	T4a	N0	M0	Alive or dead of other cause	9	Complete dates are available and there are more than 0 days of survival	Alive	Distant	0	98	Blank(s)	70	550	0	0	3	0	0
65646477	35-39 years	White	Female	2005	Married (including common law)	50	1 to 3 regional lymph nodes removed	None; diagnosed at autopsy	Radiation after surgery	Radioisotopes	No/Unknown	Unknown	I	T3	N0	M0	Alive or dead of other cause	83	Complete dates are available and there are more than 0 days of survival	Alive	Localized	1	0	Blank(s)	70	400	0	0	3	3	0
65649076	40-44 years	White	Female	2005	Single (never married)	50	1 to 3 regional lymph nodes removed	None; diagnosed at autopsy	Radiation after surgery	Radioisotopes	No/Unknown	Unknown	I	T3	N0	M0	Alive or dead of other cause	121	Complete dates are available and there are more than 0 days of survival	Alive	Localized	1	0	Blank(s)	48	200	0	0	3	3	0
38209846	40-44 years	White	Male	2014	Single (never married)	50	None	None; diagnosed at autopsy	No radiation and/or cancer-directed surgery	None/Unknown	No/Unknown	Unknown	I	T3	N0	M0	Alive or dead of other cause	23	Complete dates are available and there are more than 0 days of survival	Alive	Localized	0	98	Blank(s)	50	100	0	0	3	0	0
12061901	75-79 years	White	Male	2007	Unknown	50	None	None; diagnosed at autopsy	No radiation and/or cancer-directed surgery	None/Unknown	No/Unknown	Poorly differentiated; Grade III	I	T1	N0	M0	Alive or dead of other cause	38	Complete dates are available and there are more than 0 days of survival	Dead	Localized	0	98	Blank(s)	20	200	0	0	3	0	0
38213904	40-44 years	White	Female	2014	Widowed	50	1 to 3 regional lymph nodes removed	None; diagnosed at autopsy	Radiation after surgery	Radioisotopes	No/Unknown	Unknown	I	T2	N0	M0	Alive or dead of other cause	21	Complete dates are available and there are more than 0 days of survival	Alive	Localized	1	0	Blank(s)	40	400	0	0	3	3	0
19893246	45-49 years	White	Female	2015	Married (including common law)	50	None	None; diagnosed at autopsy	No radiation and/or cancer-directed surgery	None/Unknown	No/Unknown	Well differentiated; Grade I	I	T1	N0	M0	Alive or dead of other cause	1	Complete dates are available and there are more than 0 days of survival	Alive	Localized	0	98	Blank(s)	4	100	0	0	3	0	0
38216056	20-24 years	White	Female	2014	Married (including common law)	50	4 or more regional lymph nodes removed	Non-primary surgical procedure to other regional sites	Radiation after surgery	Radioisotopes	No/Unknown	Unknown	I	T2	N1b	M0	Alive or dead of other cause	13	Complete dates are available and there are more than 0 days of survival	Alive	Regional	46	43	Blank(s)	29	400	135	0	3	3	0
38232961	30-34 years	White	Female	2015	Single (never married)	21	None	None; diagnosed at autopsy	No radiation and/or cancer-directed surgery	None/Unknown	No/Unknown	Unknown	I	T3	N0	M0	Alive or dead of other cause	3	Complete dates are available and there are more than 0 days of survival	Alive	Regional	0	98	Blank(s)	995	480	0	0	3	0	0
6293821	25-29 years	White	Female	2015	Unknown	0	None	None; diagnosed at autopsy	No radiation and/or cancer-directed surgery	None/Unknown	No/Unknown	Unknown	I	TX	NX	M0	Alive or dead of other cause	5	Complete dates are available and there are more than 0 days of survival	Alive	Unknown/unstaged	99	99	Blank(s)	999	999	999	0	9	9	9
19893403	20-24 years	Black	Female	2015	Single (never married)	50	None	None; diagnosed at autopsy	Radiation after surgery	Radioisotopes	No/Unknown	Unknown	I	T3	N0	M0	Alive or dead of other cause	3	Complete dates are available and there are more than 0 days of survival	Alive	Localized	0	98	Blank(s)	45	100	0	0	3	0	0
38239492	25-29 years	White	Female	2015	Married (including common law)	21	None	None; diagnosed at autopsy	No radiation and/or cancer-directed surgery	None/Unknown	No/Unknown	Moderately differentiated; Grade II	I	T2	N0	M0	Alive or dead of other cause	4	Complete dates are available and there are more than 0 days of survival	Alive	Localized	0	98	Blank(s)	28	100	0	0	3	0	0
38241347	35-39 years	White	Female	2015	Married (including common law)	50	1 to 3 regional lymph nodes removed	None; diagnosed at autopsy	Radiation after surgery	Radioisotopes	No/Unknown	Unknown	I	T1	N0	M0	Alive or dead of other cause	3	Complete dates are available and there are more than 0 days of survival	Alive	Localized	3	0	Blank(s)	14	100	0	0	3	3	0
38241953	30-34 years	White	Female	2015	Single (never married)	50	None	None; diagnosed at autopsy	No radiation and/or cancer-directed surgery	None/Unknown	No/Unknown	Well differentiated; Grade I	I	T1	N0	M0	Alive or dead of other cause	1	Complete dates are available and there are more than 0 days of survival	Alive	Localized	0	98	Blank(s)	14	100	0	0	3	0	0
22057293	50-54 years	Other (American Indian/AK Native, Asian/Pacific Islander)	Female	2005	Married (including common law)	50	None	None; diagnosed at autopsy	Radiation after surgery	Radioisotopes	No/Unknown	Unknown	I	T1	N0	M0	Alive or dead of other cause	122	Complete dates are available and there are more than 0 days of survival	Alive	Localized	0	98	Blank(s)	16	100	0	0	3	0	0
65673687	35-39 years	White	Female	2005	Married (including common law)	50	1 to 3 regional lymph nodes removed	None; diagnosed at autopsy	Radiation after surgery	Radioisotopes	No/Unknown	Unknown	I	T1	N0	M0	Alive or dead of other cause	109	Complete dates are available and there are more than 0 days of survival	Alive	Localized	1	0	Blank(s)	5	100	0	0	3	3	0
65674164	65-69 years	Other (American Indian/AK Native, Asian/Pacific Islander)	Female	2006	Married (including common law)	50	None	None; diagnosed at autopsy	Radiation after surgery	Radioisotopes	No/Unknown	Unknown	I	T1	N0	M0	N/A not first tumor	97	Complete dates are available and there are more than 0 days of survival	Alive	Localized	0	98	Blank(s)	16	100	0	0	3	0	0
39070512	60-64 years	White	Female	2014	Divorced	50	None	None; diagnosed at autopsy	No radiation and/or cancer-directed surgery	Recommended, unknown if administered	No/Unknown	Unknown	I	T1	N0	M0	N/A not first tumor	17	Complete dates are available and there are more than 0 days of survival	Alive	Localized	0	98	Blank(s)	11	410	0	0	3	0	0
22058475	35-39 years	Other (American Indian/AK Native, Asian/Pacific Islander)	Female	2005	Married (including common law)	50	None	None; diagnosed at autopsy	Radiation after surgery	Radioisotopes	No/Unknown	Unknown	I	T4a	N0	M0	Alive or dead of other cause	125	Complete dates are available and there are more than 0 days of survival	Alive	Regional	0	98	Blank(s)	36	500	0	0	1	1	0
22058678	30-34 years	Other (American Indian/AK Native, Asian/Pacific Islander)	Male	2005	Single (never married)	40	None	None; diagnosed at autopsy	No radiation and/or cancer-directed surgery	None/Unknown	No/Unknown	Unknown	I	T3	N0	M0	Alive or dead of other cause	123	Complete dates are available and there are more than 0 days of survival	Alive	Regional	0	98	Blank(s)	55	450	0	0	3	0	0
65688581	30-34 years	White	Female	2006	Single (never married)	50	None	None; diagnosed at autopsy	No radiation and/or cancer-directed surgery	None/Unknown	No/Unknown	Unknown	I	T2	N0	M0	Alive or dead of other cause	118	Complete dates are available and there are more than 0 days of survival	Alive	Localized	0	98	Blank(s)	28	100	0	0	3	0	0
65690475	30-34 years	White	Female	2005	Married (including common law)	50	1 to 3 regional lymph nodes removed	None; diagnosed at autopsy	No radiation and/or cancer-directed surgery	Recommended, unknown if administered	No/Unknown	Unknown	I	T3	N0	M0	Alive or dead of other cause	129	Complete dates are available and there are more than 0 days of survival	Alive	Localized	2	0	Blank(s)	48	400	0	0	3	6	0
65693702	40-44 years	White	Male	2005	Married (including common law)	50	None	None; diagnosed at autopsy	Radiation after surgery	Radioisotopes	No/Unknown	Unknown	I	T3	N0	M0	N/A not first tumor	121	Complete dates are available and there are more than 0 days of survival	Alive	Localized	0	98	Blank(s)	80	400	0	0	3	1	0
22065913	25-29 years	Other (American Indian/AK Native, Asian/Pacific Islander)	Male	2005	Married (including common law)	50	None	None; diagnosed at autopsy	Radiation after surgery	Radioisotopes	No/Unknown	Unknown	I	T3	N0	M0	Alive or dead of other cause	125	Complete dates are available and there are more than 0 days of survival	Alive	Regional	0	98	Blank(s)	75	450	0	0	3	0	0
65694338	25-29 years	White	Female	2005	Single (never married)	21	None	None; diagnosed at autopsy	No radiation and/or cancer-directed surgery	None/Unknown	No/Unknown	Unknown	I	T1	N0	M0	Alive or dead of other cause	37	Complete dates are available and there are more than 0 days of survival	Alive	Localized	0	98	Blank(s)	20	400	0	0	3	0	0
75193583	40-44 years	White	Male	2005	Married (including common law)	23	1 to 3 regional lymph nodes removed	None; diagnosed at autopsy	No radiation and/or cancer-directed surgery	None/Unknown	No/Unknown	Unknown	I	T2	N0	M0	Alive or dead of other cause	126	Complete dates are available and there are more than 0 days of survival	Alive	Localized	1	0	Blank(s)	35	400	0	0	3	3	0
75187523	70-74 years	White	Male	2005	Married (including common law)	50	None	None; diagnosed at autopsy	Radiation after surgery	Radioisotopes	No/Unknown	Unknown	I	T1	N0	M0	Alive or dead of other cause	101	Complete dates are available and there are more than 0 days of survival	Dead	Localized	0	98	Blank(s)	20	100	0	0	3	0	0
75207048	30-34 years	Black	Female	2005	Married (including common law)	50	None	None; diagnosed at autopsy	Radiation after surgery	Radioisotopes	No/Unknown	Unknown	I	T1	N0	M0	Alive or dead of other cause	125	Complete dates are available and there are more than 0 days of survival	Alive	Localized	0	98	Blank(s)	20	200	0	0	3	0	0
75166718	40-44 years	White	Female	2004	Married (including common law)	50	1 to 3 regional lymph nodes removed	None; diagnosed at autopsy	Radiation after surgery	Radioisotopes	No/Unknown	Moderately differentiated; Grade II	I	T3	N0	M0	Alive or dead of other cause	132	Complete dates are available and there are more than 0 days of survival	Alive	Regional	1	0	Blank(s)	16	450	0	0	3	3	0
75210223	15-19 years	White	Female	2005	Single (never married)	50	None	None; diagnosed at autopsy	Radiation after surgery	Radioisotopes	No/Unknown	Unknown	I	T3	NX	M0	N/A not first tumor	58	Complete dates are available and there are more than 0 days of survival	Alive	Localized	0	98	Blank(s)	47	300	999	0	3	9	0
75211108	65-69 years	White	Female	2005	Married (including common law)	21	None	None; diagnosed at autopsy	Radiation after surgery	Radioisotopes	No/Unknown	Unknown	I	T1	N0	M0	Alive or dead of other cause	122	Complete dates are available and there are more than 0 days of survival	Alive	Localized	0	98	Blank(s)	16	400	0	0	3	0	0
75214662	75-79 years	White	Female	2006	Widowed	23	None	None; diagnosed at autopsy	No radiation and/or cancer-directed surgery	None/Unknown	No/Unknown	Unknown	I	T1	N0	M0	Alive or dead of other cause	100	Complete dates are available and there are more than 0 days of survival	Dead	Localized	0	98	Blank(s)	18	100	0	0	3	0	0
75215823	45-49 years	White	Female	2006	Divorced	50	None	None; diagnosed at autopsy	Radiation after surgery	Radioisotopes	No/Unknown	Unknown	I	T1	N0	M0	Alive or dead of other cause	116	Complete dates are available and there are more than 0 days of survival	Alive	Localized	0	98	Blank(s)	19	100	0	0	3	0	0
75226493	40-44 years	White	Female	2006	Divorced	50	None	None; diagnosed at autopsy	No radiation and/or cancer-directed surgery	None/Unknown	No/Unknown	Unknown	I	T2	N0	M0	Alive or dead of other cause	116	Complete dates are available and there are more than 0 days of survival	Alive	Localized	0	98	Blank(s)	30	400	0	0	3	0	0
75226826	40-44 years	White	Male	2006	Married (including common law)	50	None	None; diagnosed at autopsy	Radiation after surgery	Radioisotopes	No/Unknown	Unknown	I	T3	N0	M0	Alive or dead of other cause	115	Complete dates are available and there are more than 0 days of survival	Alive	Localized	0	98	Blank(s)	49	100	0	0	3	0	0
75142832	60-64 years	White	Female	2004	Married (including common law)	50	1 to 3 regional lymph nodes removed	None; diagnosed at autopsy	Radiation after surgery	Radioisotopes	No/Unknown	Unknown	I	T1	N0	M0	Alive or dead of other cause	139	Complete dates are available and there are more than 0 days of survival	Alive	Localized	2	0	Blank(s)	20	400	0	0	3	3	0
72724121	30-34 years	White	Female	2015	Divorced	50	None	None; diagnosed at autopsy	No radiation and/or cancer-directed surgery	None/Unknown	No/Unknown	Well differentiated; Grade I	I	T2	N0	M0	Alive or dead of other cause	4	Complete dates are available and there are more than 0 days of survival	Alive	Localized	0	98	Blank(s)	24	100	0	0	3	0	0
71430754	35-39 years	Unknown	Female	2011	Unknown	21	None	None; diagnosed at autopsy	No radiation and/or cancer-directed surgery	None/Unknown	No/Unknown	Unknown	I	TX	N0	M0	Alive or dead of other cause	48	Complete dates are available and there are more than 0 days of survival	Alive	Localized	0	98	Blank(s)	999	100	0	0	3	0	0
70033293	35-39 years	Other (American Indian/AK Native, Asian/Pacific Islander)	Male	2012	Married (including common law)	21	None	None; diagnosed at autopsy	Radiation after surgery	Radioisotopes	No/Unknown	Unknown	I	T3	N0	M0	Alive or dead of other cause	40	Complete dates are available and there are more than 0 days of survival	Alive	Localized	0	98	Blank(s)	45	400	0	0	3	0	0
75235265	35-39 years	White	Male	2006	Married (including common law)	50	1 to 3 regional lymph nodes removed	None; diagnosed at autopsy	Radiation after surgery	Radioisotopes	No/Unknown	Unknown	I	T1	N0	M0	Alive or dead of other cause	112	Complete dates are available and there are more than 0 days of survival	Alive	Localized	1	0	Blank(s)	15	300	0	0	3	3	0
67265403	40-44 years	White	Male	2008	Single (never married)	50	None	None; diagnosed at autopsy	No radiation and/or cancer-directed surgery	None/Unknown	No/Unknown	Unknown	I	T4a	N0	M0	Alive or dead of other cause	84	Complete dates are available and there are more than 0 days of survival	Alive	Regional	0	98	Blank(s)	55	520	0	0	3	0	0
76004783	40-44 years	White	Female	2006	Single (never married)	50	None	None; diagnosed at autopsy	Radiation after surgery	Radioisotopes	No/Unknown	Unknown	I	T1	N0	M0	Alive or dead of other cause	110	Complete dates are available and there are more than 0 days of survival	Alive	Localized	0	98	Blank(s)	15	100	0	0	3	0	0
76011772	25-29 years	White	Female	2006	Single (never married)	50	4 or more regional lymph nodes removed	None; diagnosed at autopsy	Radiation after surgery	Radioisotopes	No/Unknown	Unknown	I	T3	N0	M0	Alive or dead of other cause	109	Complete dates are available and there are more than 0 days of survival	Alive	Localized	5	0	Blank(s)	60	400	0	0	3	3	0
92598851	35-39 years	White	Male	2009	Unknown	50	4 or more regional lymph nodes removed	None; diagnosed at autopsy	No radiation and/or cancer-directed surgery	None/Unknown	No/Unknown	Unknown	I	T1	N0	M0	Alive or dead of other cause	82	Complete dates are available and there are more than 0 days of survival	Alive	Localized	13	0	Blank(s)	3	200	0	0	3	3	0
92598332	50-54 years	White	Female	2009	Married (including common law)	50	1 to 3 regional lymph nodes removed	None; diagnosed at autopsy	No radiation and/or cancer-directed surgery	None/Unknown	No/Unknown	Well differentiated; Grade I	I	T1	N0	M0	Alive or dead of other cause	61	Complete dates are available and there are more than 0 days of survival	Alive	Localized	1	0	Blank(s)	18	200	0	0	3	3	0
67262543	45-49 years	White	Female	2008	Married (including common law)	50	None	None; diagnosed at autopsy	Radiation after surgery	Radioisotopes	No/Unknown	Well differentiated; Grade I	I	T1	N0	M0	Alive or dead of other cause	84	Complete dates are available and there are more than 0 days of survival	Alive	Localized	0	98	Blank(s)	15	100	0	0	3	0	0
92589379	55-59 years	White	Male	2009	Married (including common law)	50	None	None; diagnosed at autopsy	Radiation after surgery	Radioisotopes	No/Unknown	Unknown	I	T1	N0	M0	Alive or dead of other cause	83	Complete dates are available and there are more than 0 days of survival	Alive	Localized	0	98	Blank(s)	7	400	0	0	3	0	0
76021246	75-79 years	White	Female	2006	Married (including common law)	50	None	None; diagnosed at autopsy	Radiation after surgery	Radioisotopes	No/Unknown	Unknown	I	T1	N0	M0	Alive or dead of other cause	43	Complete dates are available and there are more than 0 days of survival	Dead	Localized	0	98	Blank(s)	14	400	0	0	3	0	0
76026186	25-29 years	White	Female	2007	Married (including common law)	21	4 or more regional lymph nodes removed	None; diagnosed at autopsy	Radiation after surgery	Radioisotopes	No/Unknown	Well differentiated; Grade I	I	T2	N0	M0	Alive or dead of other cause	107	Complete dates are available and there are more than 0 days of survival	Alive	Localized	4	0	Blank(s)	22	400	0	0	3	3	0
92582728	40-44 years	White	Female	2009	Married (including common law)	50	None	None; diagnosed at autopsy	No radiation and/or cancer-directed surgery	Recommended, unknown if administered	No/Unknown	Unknown	I	T2	N0	M0	Alive or dead of other cause	81	Complete dates are available and there are more than 0 days of survival	Alive	Localized	0	98	Blank(s)	26	100	0	0	3	0	0
70016851	45-49 years	White	Female	2012	Single (never married)	50	None	Non-primary surgical procedure to other regional sites	Radiation after surgery	Radioisotopes	No/Unknown	Unknown	I	T1	N0	M0	Alive or dead of other cause	38	Complete dates are available and there are more than 0 days of survival	Alive	Localized	0	98	Blank(s)	12	100	0	0	3	0	0
67261271	30-34 years	White	Female	2008	Married (including common law)	50	1 to 3 regional lymph nodes removed	None; diagnosed at autopsy	Radiation after surgery	Radioisotopes	No/Unknown	Unknown	I	T3	N0	M0	Alive or dead of other cause	82	Complete dates are available and there are more than 0 days of survival	Alive	Regional	1	0	Blank(s)	62	480	0	0	3	3	0
98092665	65-69 years	White	Male	2010	Married (including common law)	0	None	None; diagnosed at autopsy	No radiation and/or cancer-directed surgery	None/Unknown	No/Unknown	Unknown	I	T1	N0	M0	N/A not first tumor	61	Complete dates are available and there are more than 0 days of survival	Alive	Localized	0	98	Blank(s)	10	100	0	0	1	0	0
92575463	55-59 years	White	Male	2008	Divorced	50	None	None; diagnosed at autopsy	No radiation and/or cancer-directed surgery	Recommended, unknown if administered	No/Unknown	Unknown	I	T1	N0	M0	Alive or dead of other cause	31	Complete dates are available and there are more than 0 days of survival	Dead	Localized	0	98	Blank(s)	20	400	0	0	3	0	0
92575319	35-39 years	White	Female	2008	Married (including common law)	50	1 to 3 regional lymph nodes removed	None; diagnosed at autopsy	Radiation after surgery	Radioisotopes	No/Unknown	Unknown	I	T4b	N0	M0	Alive or dead of other cause	90	Complete dates are available and there are more than 0 days of survival	Alive	Distant	3	0	Blank(s)	43	700	0	0	3	3	0
76049298	40-44 years	White	Female	2007	Married (including common law)	50	None	None; diagnosed at autopsy	Radiation after surgery	Radioisotopes	No/Unknown	Unknown	I	T2	N0	M0	Alive or dead of other cause	98	Complete dates are available and there are more than 0 days of survival	Alive	Localized	0	98	Blank(s)	35	100	0	0	3	0	0
92574997	20-24 years	White	Female	2008	Single (never married)	50	4 or more regional lymph nodes removed	None; diagnosed at autopsy	Radiation after surgery	Radioisotopes	No/Unknown	Unknown	I	T3	N1NOS	M0	Alive or dead of other cause	88	Complete dates are available and there are more than 0 days of survival	Alive	Regional	14	2	Blank(s)	21	480	500	0	3	3	0
76058763	60-64 years	White	Female	2007	Married (including common law)	23	None	None; diagnosed at autopsy	Radiation after surgery	Radioisotopes	No/Unknown	Unknown	I	T1	N0	M0	Alive or dead of other cause	98	Complete dates are available and there are more than 0 days of survival	Alive	Localized	0	98	Blank(s)	20	200	0	0	3	0	0
92570401	70-74 years	White	Male	2012	Married (including common law)	50	None	None; diagnosed at autopsy	No radiation and/or cancer-directed surgery	None/Unknown	No/Unknown	Unknown	I	T1	N0	M0	N/A not first tumor	36	Complete dates are available and there are more than 0 days of survival	Alive	Localized	6	0	Blank(s)	20	200	0	0	3	0	0
76062718	25-29 years	White	Female	2007	Single (never married)	80	Unknown or not applicable	Unknown; death certificate only	Radiation after surgery	Radioisotopes	No/Unknown	Unknown	I	TX	NX	M0	Alive or dead of other cause	99	Complete dates are available and there are more than 0 days of survival	Alive	Unknown/unstaged	99	99	Blank(s)	99	999	999	0	9	9	0
67253072	40-44 years	White	Female	2009	Married (including common law)	50	None	None; diagnosed at autopsy	Radiation after surgery	Radioisotopes	No/Unknown	Unknown	I	T2	N0	M0	Alive or dead of other cause	81	Complete dates are available and there are more than 0 days of survival	Alive	Localized	0	98	Blank(s)	25	200	0	0	3	0	0
76066259	75-79 years	White	Female	2008	Widowed	50	1 to 3 regional lymph nodes removed	None; diagnosed at autopsy	Radiation after surgery	Radioisotopes	No/Unknown	Moderately differentiated; Grade II	I	T1	N0	M0	Alive or dead of other cause	94	Complete dates are available and there are more than 0 days of survival	Alive	Localized	1	0	Blank(s)	17	100	0	0	3	3	0
98089037	35-39 years	White	Female	2010	Single (never married)	30	1 to 3 regional lymph nodes removed	None; diagnosed at autopsy	Radiation after surgery	Radioisotopes	No/Unknown	Moderately differentiated; Grade II	I	T2	N0	M0	Alive or dead of other cause	63	Complete dates are available and there are more than 0 days of survival	Alive	Localized	3	0	Blank(s)	30	100	0	0	3	3	0
92567060	15-19 years	White	Male	2008	Single (never married)	50	4 or more regional lymph nodes removed	None; diagnosed at autopsy	Radiation after surgery	Radioisotopes	No/Unknown	Unknown	I	T1	N1a	M0	Alive or dead of other cause	70	Complete dates are available and there are more than 0 days of survival	Alive	Regional	14	1	Blank(s)	15	100	120	0	3	3	0
92564336	70-74 years	White	Male	2008	Married (including common law)	50	None	None; diagnosed at autopsy	No radiation and/or cancer-directed surgery	None/Unknown	No/Unknown	Unknown	I	T1	N0	M0	Alive or dead of other cause	84	Complete dates are available and there are more than 0 days of survival	Alive	Localized	0	98	Blank(s)	11	100	0	0	3	0	0
76089392	35-39 years	White	Female	2008	Married (including common law)	50	1 to 3 regional lymph nodes removed	None; diagnosed at autopsy	Radiation after surgery	Radioisotopes	No/Unknown	Unknown	I	T3	N0	M0	Alive or dead of other cause	91	Complete dates are available and there are more than 0 days of survival	Alive	Localized	2	0	Blank(s)	43	100	0	0	3	3	0
76099259	60-64 years	White	Female	2008	Married (including common law)	50	None	None; diagnosed at autopsy	No radiation and/or cancer-directed surgery	None/Unknown	No/Unknown	Unknown	I	T1	N0	M0	Dead (attributable to this cancer dx)	8	Complete dates are available and there are more than 0 days of survival	Dead	Localized	0	98	Blank(s)	18	300	0	0	3	0	0
71430344	50-54 years	White	Female	2014	Single (never married)	23	None	None; diagnosed at autopsy	Radiation after surgery	Radioisotopes	No/Unknown	Poorly differentiated; Grade III	I	T1	N0	M0	N/A not first tumor	14	Complete dates are available and there are more than 0 days of survival	Alive	Localized	0	98	Blank(s)	20	300	0	0	3	0	0
76109799	10-14 years	White	Female	2009	Single (never married)	50	4 or more regional lymph nodes removed	None; diagnosed at autopsy	Radiation after surgery	Radioisotopes	No/Unknown	Well differentiated; Grade I	I	T3	N0	M0	Alive or dead of other cause	83	Complete dates are available and there are more than 0 days of survival	Alive	Localized	9	0	Blank(s)	50	100	0	0	3	3	0
76109809	30-34 years	White	Female	2008	Divorced	50	1 to 3 regional lymph nodes removed	None; diagnosed at autopsy	Radiation after surgery	Radioisotopes	No/Unknown	Well differentiated; Grade I	I	T2	N0	M0	Alive or dead of other cause	84	Complete dates are available and there are more than 0 days of survival	Alive	Localized	3	0	Blank(s)	38	100	0	0	3	3	0
70012676	10-14 years	Other (American Indian/AK Native, Asian/Pacific Islander)	Female	2011	Single (never married)	50	None	None; diagnosed at autopsy	Radiation after surgery	Radioisotopes	No/Unknown	Well differentiated; Grade I	I	T2	N0	M0	Alive or dead of other cause	15	Complete dates are available and there are more than 0 days of survival	Alive	Localized	0	98	Blank(s)	38	100	0	0	3	0	0
67245111	35-39 years	White	Female	2008	Married (including common law)	50	None	None; diagnosed at autopsy	No radiation and/or cancer-directed surgery	None/Unknown	No/Unknown	Unknown	I	TX	N0	M0	N/A not first tumor	85	Complete dates are available and there are more than 0 days of survival	Alive	Localized	0	98	Blank(s)	999	100	0	0	3	0	0
92562400	40-44 years	Black	Female	2008	Single (never married)	40	None	None; diagnosed at autopsy	No radiation and/or cancer-directed surgery	None/Unknown	No/Unknown	Unknown	I	T2	N0	M0	Alive or dead of other cause	91	Complete dates are available and there are more than 0 days of survival	Alive	Localized	0	98	Blank(s)	25	100	0	0	3	0	0
92562399	35-39 years	Black	Female	2008	Married (including common law)	50	None	None; diagnosed at autopsy	Radiation after surgery	Radioisotopes	No/Unknown	Unknown	I	T3	N0	M0	Alive or dead of other cause	90	Complete dates are available and there are more than 0 days of survival	Alive	Localized	0	98	Blank(s)	49	400	0	0	3	0	0
98081675	15-19 years	White	Female	2010	Single (never married)	40	None	None; diagnosed at autopsy	Radiation after surgery	Radioisotopes	No/Unknown	Well differentiated; Grade I	I	T3	N0	M0	Alive or dead of other cause	64	Complete dates are available and there are more than 0 days of survival	Alive	Regional	0	98	Blank(s)	45	450	0	0	3	0	0
76121895	25-29 years	White	Female	2009	Married (including common law)	50	4 or more regional lymph nodes removed	None; diagnosed at autopsy	No radiation and/or cancer-directed surgery	None/Unknown	No/Unknown	Well differentiated; Grade I	I	T2	N0	M0	Alive or dead of other cause	38	Complete dates are available and there are more than 0 days of survival	Alive	Localized	9	0	Blank(s)	34	400	0	0	3	3	0
92553736	35-39 years	White	Female	2008	Single (never married)	50	1 to 3 regional lymph nodes removed	None; diagnosed at autopsy	No radiation and/or cancer-directed surgery	None/Unknown	No/Unknown	Poorly differentiated; Grade III	I	T3	N1a	M0	Alive or dead of other cause	93	Complete dates are available and there are more than 0 days of survival	Alive	Regional	6	4	Blank(s)	66	480	120	0	3	3	0
67238779	35-39 years	White	Male	2008	Married (including common law)	50	None	None; diagnosed at autopsy	Radiation after surgery	Radioisotopes	No/Unknown	Unknown	I	T1	N0	M0	Alive or dead of other cause	85	Complete dates are available and there are more than 0 days of survival	Alive	Localized	0	98	Blank(s)	20	400	0	0	3	0	0
76138695	70-74 years	White	Male	2009	Single (never married)	50	1 to 3 regional lymph nodes removed	None; diagnosed at autopsy	Radiation after surgery	Radioisotopes	No/Unknown	Moderately differentiated; Grade II	I	T1	N0	M0	Alive or dead of other cause	75	Complete dates are available and there are more than 0 days of survival	Alive	Localized	1	0	Blank(s)	19	100	0	0	3	3	0
76140954	35-39 years	White	Female	2009	Married (including common law)	50	1 to 3 regional lymph nodes removed	None; diagnosed at autopsy	Radiation after surgery	Radioisotopes	No/Unknown	Well differentiated; Grade I	I	T1	N0	M0	Alive or dead of other cause	74	Complete dates are available and there are more than 0 days of survival	Alive	Localized	2	0	Blank(s)	11	100	0	0	3	3	0
76141094	55-59 years	White	Female	2009	Divorced	50	1 to 3 regional lymph nodes removed	None; diagnosed at autopsy	Radiation after surgery	Radioisotopes	No/Unknown	Unknown	I	T1	N0	M0	Alive or dead of other cause	82	Complete dates are available and there are more than 0 days of survival	Alive	Localized	1	0	Blank(s)	15	400	0	0	3	3	0
92549342	55-59 years	White	Female	2008	Single (never married)	50	1 to 3 regional lymph nodes removed	None; diagnosed at autopsy	Radiation after surgery	Radioisotopes	No/Unknown	Unknown	I	T1	N0	M0	Alive or dead of other cause	89	Complete dates are available and there are more than 0 days of survival	Alive	Localized	1	0	Blank(s)	10	200	0	0	3	3	0
92544395	45-49 years	White	Female	2008	Married (including common law)	50	1 to 3 regional lymph nodes removed	None; diagnosed at autopsy	No radiation and/or cancer-directed surgery	None/Unknown	No/Unknown	Unknown	I	T1	N0	M0	Alive or dead of other cause	87	Complete dates are available and there are more than 0 days of survival	Alive	Localized	2	0	Blank(s)	14	100	0	0	3	3	0
76163592	50-54 years	White	Male	2010	Married (including common law)	50	None	None; diagnosed at autopsy	No radiation and/or cancer-directed surgery	None/Unknown	No/Unknown	Unknown	I	T1	N0	M0	Alive or dead of other cause	68	Complete dates are available and there are more than 0 days of survival	Alive	Localized	0	98	Blank(s)	9	400	0	0	3	0	0
76164621	40-44 years	White	Female	2010	Married (including common law)	50	1 to 3 regional lymph nodes removed	None; diagnosed at autopsy	Radiation after surgery	Radioisotopes	No/Unknown	Well differentiated; Grade I	I	T1	N0	M0	Alive or dead of other cause	66	Complete dates are available and there are more than 0 days of survival	Alive	Localized	2	0	Blank(s)	20	100	0	0	3	3	0
98072319	60-64 years	White	Female	2009	Married (including common law)	50	4 or more regional lymph nodes removed	None; diagnosed at autopsy	Radiation after surgery	Radioisotopes	No/Unknown	Unknown	I	T1	N0	M0	N/A not first tumor	76	Complete dates are available and there are more than 0 days of survival	Alive	Localized	4	0	Blank(s)	10	100	0	0	3	3	0
92542576	40-44 years	White	Female	2007	Single (never married)	50	None	None; diagnosed at autopsy	No radiation and/or cancer-directed surgery	None/Unknown	No/Unknown	Unknown	I	T2	N0	M0	Alive or dead of other cause	100	Complete dates are available and there are more than 0 days of survival	Alive	Localized	0	98	Blank(s)	35	400	0	0	3	0	0
92534386	20-24 years	White	Male	2008	Single (never married)	20	None	None; diagnosed at autopsy	No radiation and/or cancer-directed surgery	None/Unknown	No/Unknown	Unknown	I	T2	N0	M0	Alive or dead of other cause	95	Complete dates are available and there are more than 0 days of survival	Alive	Localized	0	98	Blank(s)	25	100	0	0	3	0	0
70006576	50-54 years	White	Female	2012	Married (including common law)	50	1 to 3 regional lymph nodes removed	None; diagnosed at autopsy	No radiation and/or cancer-directed surgery	None/Unknown	No/Unknown	Well differentiated; Grade I	I	T1	N0	M0	Alive or dead of other cause	28	Complete dates are available and there are more than 0 days of survival	Alive	Localized	2	0	Blank(s)	10	100	0	0	3	3	0
67228843	35-39 years	White	Female	2008	Married (including common law)	50	None	None; diagnosed at autopsy	No radiation and/or cancer-directed surgery	None/Unknown	No/Unknown	Unknown	I	T3	N0	M0	Alive or dead of other cause	77	Complete dates are available and there are more than 0 days of survival	Alive	Localized	0	98	Blank(s)	50	100	0	0	3	0	0
92528969	40-44 years	White	Female	2008	Married (including common law)	20	None	None; diagnosed at autopsy	No radiation and/or cancer-directed surgery	None/Unknown	No/Unknown	Unknown	I	T1	N0	M0	Alive or dead of other cause	89	Complete dates are available and there are more than 0 days of survival	Alive	Localized	0	98	Blank(s)	4	400	0	0	3	0	0
92528244	40-44 years	White	Female	2008	Married (including common law)	50	None	Unknown; death certificate only	No radiation and/or cancer-directed surgery	None/Unknown	No/Unknown	Unknown	I	T2	N0	M0	N/A not first tumor	86	Complete dates are available and there are more than 0 days of survival	Alive	Localized	0	98	Blank(s)	23	300	0	0	3	0	0
92524070	40-44 years	White	Female	2008	Married (including common law)	23	None	None; diagnosed at autopsy	Radiation after surgery	Radioisotopes	Yes	Unknown	I	T2	N0	M0	Alive or dead of other cause	90	Complete dates are available and there are more than 0 days of survival	Alive	Localized	0	98	Blank(s)	30	400	0	0	3	0	0
92518365	25-29 years	White	Female	2008	Single (never married)	50	None	None; diagnosed at autopsy	Radiation after surgery	Radioisotopes	No/Unknown	Unknown	I	T1	N0	M0	Alive or dead of other cause	92	Complete dates are available and there are more than 0 days of survival	Alive	Localized	0	98	Blank(s)	12	400	0	0	3	0	0
67198502	65-69 years	White	Male	2008	Married (including common law)	50	None	None; diagnosed at autopsy	No radiation and/or cancer-directed surgery	None/Unknown	No/Unknown	Unknown	I	T1	N0	M0	Alive or dead of other cause	90	Complete dates are available and there are more than 0 days of survival	Alive	Localized	0	98	Blank(s)	15	100	0	0	3	0	0
76215489	40-44 years	White	Female	2011	Married (including common law)	50	None	None; diagnosed at autopsy	Radiation after surgery	Radioisotopes	No/Unknown	Unknown	I	T2	N0	M0	Alive or dead of other cause	58	Complete dates are available and there are more than 0 days of survival	Alive	Localized	0	98	Blank(s)	32	100	0	0	3	0	0
92503546	45-49 years	White	Female	2007	Single (never married)	50	None	None; diagnosed at autopsy	No radiation and/or cancer-directed surgery	None/Unknown	No/Unknown	Unknown	I	T1	N0	M0	Alive or dead of other cause	5	Complete dates are available and there are more than 0 days of survival	Alive	Localized	0	98	Blank(s)	20	100	0	0	3	0	0
76228375	60-64 years	White	Female	2011	Married (including common law)	50	4 or more regional lymph nodes removed	None; diagnosed at autopsy	Radiation after surgery	Radioisotopes	No/Unknown	Unknown	I	T1	N0	M0	Alive or dead of other cause	56	Complete dates are available and there are more than 0 days of survival	Alive	Localized	6	0	Blank(s)	992	410	0	0	0	0	0
92503534	20-24 years	White	Female	2007	Single (never married)	50	None	None; diagnosed at autopsy	No radiation and/or cancer-directed surgery	None/Unknown	No/Unknown	Unknown	I	T2	N0	M0	Alive or dead of other cause	97	Complete dates are available and there are more than 0 days of survival	Alive	Localized	0	98	Blank(s)	36	400	0	0	3	0	0
92502857	75-79 years	White	Female	2010	Divorced	50	None	None; diagnosed at autopsy	No radiation and/or cancer-directed surgery	None/Unknown	No/Unknown	Unknown	I	T1	N0	M0	N/A not first tumor	67	Complete dates are available and there are more than 0 days of survival	Alive	Localized	0	98	Blank(s)	18	100	0	0	3	0	0
72711547	20-24 years	White	Male	2014	Married (including common law)	50	1 to 3 regional lymph nodes removed	None; diagnosed at autopsy	Radiation after surgery	Radioisotopes	No/Unknown	Well differentiated; Grade I	I	T3	N0	M0	Alive or dead of other cause	21	Complete dates are available and there are more than 0 days of survival	Alive	Localized	1	0	Blank(s)	54	450	0	0	3	3	0
71423971	60-64 years	White	Female	2014	Married (including common law)	21	None	None; diagnosed at autopsy	No radiation and/or cancer-directed surgery	None/Unknown	No/Unknown	Unknown	I	T1	N0	M0	Alive or dead of other cause	16	Complete dates are available and there are more than 0 days of survival	Alive	Localized	0	98	Blank(s)	20	100	0	0	3	0	0
69999791	55-59 years	Black	Female	2014	Married (including common law)	50	1 to 3 regional lymph nodes removed	None; diagnosed at autopsy	No radiation and/or cancer-directed surgery	None/Unknown	No/Unknown	Unknown	I	T1	N0	M0	N/A not first tumor	18	Complete dates are available and there are more than 0 days of survival	Alive	Localized	1	0	Blank(s)	5	100	0	0	3	3	0
77018378	70-74 years	White	Female	2012	Married (including common law)	30	1 to 3 regional lymph nodes removed	None; diagnosed at autopsy	No radiation and/or cancer-directed surgery	None/Unknown	No/Unknown	Unknown	I	T1	N0	M0	Alive or dead of other cause	42	Complete dates are available and there are more than 0 days of survival	Alive	Localized	0	98	Blank(s)	18	100	0	0	3	0	0
67192023	25-29 years	White	Female	2008	Married (including common law)	40	None	None; diagnosed at autopsy	No radiation and/or cancer-directed surgery	None/Unknown	No/Unknown	Unknown	I	T1	N0	M0	Alive or dead of other cause	69	Complete dates are available and there are more than 0 days of survival	Alive	Localized	0	98	Blank(s)	20	100	0	0	3	0	0
98056867	30-34 years	White	Male	2010	Married (including common law)	50	1 to 3 regional lymph nodes removed	None; diagnosed at autopsy	Radiation after surgery	Radioisotopes	No/Unknown	Well differentiated; Grade I	I	T3	N0	M0	Alive or dead of other cause	71	Complete dates are available and there are more than 0 days of survival	Alive	Localized	1	0	Blank(s)	55	100	0	0	3	3	0
92500176	40-44 years	White	Female	2008	Unknown	40	1 to 3 regional lymph nodes removed	None; diagnosed at autopsy	Radiation after surgery	Radioisotopes	No/Unknown	Unknown	I	T2	N0	M0	Alive or dead of other cause	94	Complete dates are available and there are more than 0 days of survival	Alive	Localized	1	0	Blank(s)	36	400	0	0	3	3	0
77047766	35-39 years	Unknown	Female	2011	Unknown	21	4 or more regional lymph nodes removed	None; diagnosed at autopsy	No radiation and/or cancer-directed surgery	None/Unknown	No/Unknown	Unknown	I	T2	N0	M0	Alive or dead of other cause	49	Complete dates are available and there are more than 0 days of survival	Alive	Localized	4	0	Blank(s)	35	400	0	0	3	3	0
77051183	55-59 years	White	Female	2012	Widowed	23	None	None; diagnosed at autopsy	No radiation and/or cancer-directed surgery	None/Unknown	No/Unknown	Unknown	I	T1	N0	M0	Alive or dead of other cause	44	Complete dates are available and there are more than 0 days of survival	Alive	Localized	0	98	Blank(s)	7	100	0	0	3	0	0
77053709	70-74 years	White	Male	2015	Married (including common law)	50	None	Non-primary surgical procedure to distant site	No radiation and/or cancer-directed surgery	None/Unknown	No/Unknown	Unknown	I	T1	N0	M0	N/A not first tumor	11	Complete dates are available and there are more than 0 days of survival	Dead	Localized	0	98	Blank(s)	12	400	0	0	3	0	0
77054338	15-19 years	White	Male	2013	Single (never married)	50	None	None; diagnosed at autopsy	Radiation after surgery	Radioisotopes	No/Unknown	Well differentiated; Grade I	I	T1	N0	M0	Alive or dead of other cause	34	Complete dates are available and there are more than 0 days of survival	Alive	Localized	0	98	Blank(s)	11	100	0	0	3	1	0
77070771	70-74 years	White	Male	2013	Widowed	50	4 or more regional lymph nodes removed	None; diagnosed at autopsy	No radiation and/or cancer-directed surgery	Recommended, unknown if administered	No/Unknown	Unknown	I	T1	N0	M0	N/A not first tumor	30	Complete dates are available and there are more than 0 days of survival	Alive	Localized	4	0	Blank(s)	17	200	0	0	3	3	0
98053151	55-59 years	Black	Female	2010	Married (including common law)	50	None	None; diagnosed at autopsy	Radiation after surgery	Radioisotopes	No/Unknown	Unknown	I	T1	N0	M0	Alive or dead of other cause	71	Complete dates are available and there are more than 0 days of survival	Alive	Localized	0	98	Blank(s)	20	400	0	0	3	0	0
91583481	65-69 years	White	Female	2014	Divorced	50	1 to 3 regional lymph nodes removed	None; diagnosed at autopsy	Radiation after surgery	Radioisotopes	No/Unknown	Well differentiated; Grade I	I	T1	N0	M0	N/A not first tumor	23	Complete dates are available and there are more than 0 days of survival	Alive	Localized	1	0	Blank(s)	17	100	0	0	3	3	0
91582314	30-34 years	White	Female	2008	Married (including common law)	50	None	None; diagnosed at autopsy	Radiation after surgery	Radioisotopes	No/Unknown	Unknown	I	T2	NX	M0	Alive or dead of other cause	95	Complete dates are available and there are more than 0 days of survival	Alive	Localized	0	98	Blank(s)	40	100	999	0	3	9	0
67188705	50-54 years	White	Female	2008	Single (never married)	50	None	None; diagnosed at autopsy	Radiation after surgery	Radioisotopes	No/Unknown	Unknown	I	T1	N0	M0	Alive or dead of other cause	89	Incomplete dates are available and there cannot be zero days of follow-up	Alive	Localized	0	98	Blank(s)	15	100	0	0	3	0	0
91581351	50-54 years	White	Female	2007	Unknown	21	None	None; diagnosed at autopsy	No radiation and/or cancer-directed surgery	None/Unknown	No/Unknown	Unknown	I	T1	N0	M0	Alive or dead of other cause	99	Complete dates are available and there are more than 0 days of survival	Alive	Localized	0	98	Blank(s)	20	400	0	0	3	0	0
91580639	40-44 years	White	Female	2008	Married (including common law)	23	1 to 3 regional lymph nodes removed	None; diagnosed at autopsy	No radiation and/or cancer-directed surgery	None/Unknown	No/Unknown	Unknown	I	T2	N0	M0	Alive or dead of other cause	94	Complete dates are available and there are more than 0 days of survival	Alive	Localized	1	0	Blank(s)	35	100	0	0	3	3	0
69997955	40-44 years	White	Female	2012	Married (including common law)	50	None	None; diagnosed at autopsy	Radiation after surgery	Radioisotopes	No/Unknown	Unknown	I	T2	N0	M0	Alive or dead of other cause	44	Complete dates are available and there are more than 0 days of survival	Alive	Localized	0	98	Blank(s)	25	200	0	0	3	0	0
67171826	45-49 years	White	Female	2008	Single (never married)	50	None	None; diagnosed at autopsy	Radiation after surgery	Radioisotopes	No/Unknown	Unknown	I	T1	N0	M0	Alive or dead of other cause	92	Complete dates are available and there are more than 0 days of survival	Alive	Localized	0	98	Blank(s)	16	400	0	0	3	0	0
98039992	65-69 years	White	Male	2009	Married (including common law)	40	None	None; diagnosed at autopsy	No radiation and/or cancer-directed surgery	None/Unknown	No/Unknown	Unknown	I	T1	N0	M0	Alive or dead of other cause	80	Complete dates are available and there are more than 0 days of survival	Alive	Localized	0	98	Blank(s)	2	300	0	0	3	0	0
91572676	45-49 years	White	Female	2007	Married (including common law)	40	None	None; diagnosed at autopsy	No radiation and/or cancer-directed surgery	None/Unknown	No/Unknown	Unknown	I	T1	N0	M0	Alive or dead of other cause	102	Complete dates are available and there are more than 0 days of survival	Alive	Localized	0	98	Blank(s)	6	100	0	0	3	0	0
91572126	35-39 years	White	Female	2007	Married (including common law)	50	None	None; diagnosed at autopsy	Radiation after surgery	Radioisotopes	No/Unknown	Unknown	I	TX	N0	M0	Alive or dead of other cause	97	Complete dates are available and there are more than 0 days of survival	Alive	Localized	0	98	Blank(s)	999	300	0	0	3	0	0
77155544	35-39 years	White	Female	2014	Single (never married)	50	1 to 3 regional lymph nodes removed	None; diagnosed at autopsy	No radiation and/or cancer-directed surgery	None/Unknown	No/Unknown	Unknown	I	T3	N0	M0	Alive or dead of other cause	14	Complete dates are available and there are more than 0 days of survival	Alive	Localized	2	0	Blank(s)	55	100	0	0	3	3	0
77168113	75-79 years	White	Female	2013	Widowed	50	None	None; diagnosed at autopsy	No radiation and/or cancer-directed surgery	None/Unknown	No/Unknown	Unknown	I	T1	N0	M0	Alive or dead of other cause	29	Complete dates are available and there are more than 0 days of survival	Alive	Localized	0	98	Blank(s)	15	200	0	0	3	0	0
77170679	35-39 years	White	Male	2015	Married (including common law)	23	None	None; diagnosed at autopsy	Radiation after surgery	Radioisotopes	No/Unknown	Unknown	I	T2	N0	M0	Alive or dead of other cause	4	Complete dates are available and there are more than 0 days of survival	Alive	Localized	0	98	Blank(s)	24	400	0	0	3	0	0
91558339	35-39 years	White	Female	2007	Single (never married)	21	1 to 3 regional lymph nodes removed	None; diagnosed at autopsy	No radiation and/or cancer-directed surgery	None/Unknown	No/Unknown	Moderately differentiated; Grade II	I	T2	N0	M0	Alive or dead of other cause	105	Complete dates are available and there are more than 0 days of survival	Alive	Localized	1	0	Blank(s)	27	100	0	0	3	3	0
77173248	25-29 years	White	Female	2015	Married (including common law)	50	4 or more regional lymph nodes removed	None; diagnosed at autopsy	Radiation after surgery	Radioisotopes	No/Unknown	Well differentiated; Grade I	I	T3	N0	M0	Alive or dead of other cause	7	Complete dates are available and there are more than 0 days of survival	Alive	Localized	19	0	Blank(s)	43	100	0	0	3	3	0
67159368	40-44 years	Black	Female	2008	Married (including common law)	50	None	None; diagnosed at autopsy	No radiation and/or cancer-directed surgery	None/Unknown	No/Unknown	Unknown	I	T2	N0	M0	Alive or dead of other cause	79	Complete dates are available and there are more than 0 days of survival	Alive	Localized	0	98	Blank(s)	40	400	0	0	3	0	0
77184117	50-54 years	White	Male	2015	Married (including common law)	50	None	None; diagnosed at autopsy	No radiation and/or cancer-directed surgery	None/Unknown	No/Unknown	Unknown	I	T1	N0	M0	Alive or dead of other cause	0	Complete dates are available and there are more than 0 days of survival	Alive	Localized	0	98	Blank(s)	14	200	0	0	3	0	0
91548162	45-49 years	White	Female	2007	Married (including common law)	21	None	None; diagnosed at autopsy	Radiation after surgery	Radioisotopes	No/Unknown	Unknown	I	T1	N0	M0	Alive or dead of other cause	102	Complete dates are available and there are more than 0 days of survival	Alive	Localized	0	98	Blank(s)	16	100	0	0	3	0	0
91542828	55-59 years	White	Female	2007	Married (including common law)	50	None	None; diagnosed at autopsy	No radiation and/or cancer-directed surgery	None/Unknown	No/Unknown	Unknown	I	T1	N0	M0	Alive or dead of other cause	100	Complete dates are available and there are more than 0 days of survival	Alive	Localized	0	98	Blank(s)	16	100	0	0	3	1	0
98037173	65-69 years	White	Female	2010	Widowed	40	None	None; diagnosed at autopsy	No radiation and/or cancer-directed surgery	None/Unknown	No/Unknown	Well differentiated; Grade I	I	T1	N0	M0	N/A not first tumor	34	Complete dates are available and there are more than 0 days of survival	Dead	Localized	0	98	Blank(s)	1	400	0	0	3	0	0
78141589	25-29 years	White	Female	2004	Single (never married)	21	None	None; diagnosed at autopsy	No radiation and/or cancer-directed surgery	None/Unknown	No/Unknown	Unknown	I	T2	N0	M0	Alive or dead of other cause	140	Complete dates are available and there are more than 0 days of survival	Alive	Localized	0	98	Blank(s)	22	100	0	0	3	0	0
91541906	55-59 years	Black	Female	2007	Single (never married)	50	None	None; diagnosed at autopsy	Radiation after surgery	Radioisotopes	No/Unknown	Unknown	I	T1	N0	M0	Alive or dead of other cause	101	Complete dates are available and there are more than 0 days of survival	Alive	Localized	0	98	Blank(s)	10	400	0	0	3	0	0
71420898	60-64 years	White	Female	2014	Single (never married)	40	None	None; diagnosed at autopsy	No radiation and/or cancer-directed surgery	None/Unknown	No/Unknown	Unknown	I	T1	N0	M0	Alive or dead of other cause	16	Complete dates are available and there are more than 0 days of survival	Alive	Localized	0	98	Blank(s)	20	300	0	0	3	0	0
69992513	60-64 years	White	Male	2012	Married (including common law)	50	None	None; diagnosed at autopsy	Radiation after surgery	Radioisotopes	No/Unknown	Unknown	I	T1	N0	M0	Alive or dead of other cause	41	Complete dates are available and there are more than 0 days of survival	Alive	Localized	0	98	Blank(s)	14	400	0	0	3	0	0
67156789	55-59 years	White	Female	2008	Married (including common law)	50	None	None; diagnosed at autopsy	Radiation after surgery	Radioisotopes	No/Unknown	Well differentiated; Grade I	I	T1	N0	M0	Alive or dead of other cause	90	Complete dates are available and there are more than 0 days of survival	Alive	Localized	0	98	Blank(s)	18	100	0	0	3	0	0
91532574	55-59 years	White	Male	2007	Married (including common law)	21	None	None; diagnosed at autopsy	Radiation after surgery	Radioisotopes	No/Unknown	Unknown	I	T1	N0	M0	N/A not first tumor	102	Complete dates are available and there are more than 0 days of survival	Alive	Localized	0	98	Blank(s)	1	300	0	0	3	0	0
91521841	70-74 years	White	Female	2007	Married (including common law)	30	None	None; diagnosed at autopsy	No radiation and/or cancer-directed surgery	None/Unknown	No/Unknown	Unknown	I	T1	N0	M0	N/A not first tumor	98	Complete dates are available and there are more than 0 days of survival	Alive	Localized	0	98	Blank(s)	20	100	0	0	3	0	0
67149968	40-44 years	White	Male	2008	Single (never married)	50	None	None; diagnosed at autopsy	Radiation after surgery	Radioisotopes	No/Unknown	Unknown	I	T2	N0	M0	Alive or dead of other cause	88	Complete dates are available and there are more than 0 days of survival	Alive	Localized	0	98	Blank(s)	40	100	0	0	3	1	1
79043608	35-39 years	White	Female	2007	Married (including common law)	50	1 to 3 regional lymph nodes removed	None; diagnosed at autopsy	Radiation after surgery	Radioisotopes	No/Unknown	Unknown	I	T1	N0	M0	N/A not first tumor	103	Complete dates are available and there are more than 0 days of survival	Alive	Localized	3	0	Blank(s)	11	100	0	0	3	3	0
98035212	30-34 years	White	Female	2009	Separated	50	None	None; diagnosed at autopsy	Radiation after surgery	Radioisotopes	No/Unknown	Unknown	I	T2	N0	M0	Alive or dead of other cause	73	Complete dates are available and there are more than 0 days of survival	Alive	Localized	0	98	Blank(s)	22	400	0	0	3	0	0
91513042	40-44 years	White	Female	2007	Married (including common law)	23	None	None; diagnosed at autopsy	No radiation and/or cancer-directed surgery	None/Unknown	No/Unknown	Unknown	I	T1	N0	M0	Alive or dead of other cause	107	Complete dates are available and there are more than 0 days of survival	Alive	Localized	0	98	Blank(s)	8	200	0	0	3	0	0
91509375	45-49 years	Other (American Indian/AK Native, Asian/Pacific Islander)	Female	2006	Married (including common law)	50	None	None; diagnosed at autopsy	No radiation and/or cancer-directed surgery	None/Unknown	No/Unknown	Well differentiated; Grade I	I	T1	N0	M0	N/A not first tumor	62	Complete dates are available and there are more than 0 days of survival	Alive	Localized	0	98	Blank(s)	1	100	0	0	3	0	0
79100501	70-74 years	White	Female	2008	Married (including common law)	50	None	None; diagnosed at autopsy	Radiation after surgery	Radioisotopes	No/Unknown	Unknown	I	T1	N0	M0	N/A not first tumor	92	Complete dates are available and there are more than 0 days of survival	Alive	Localized	0	98	Blank(s)	15	100	0	0	3	0	0
91508392	40-44 years	White	Female	2007	Married (including common law)	50	None	None; diagnosed at autopsy	Radiation after surgery	Radioisotopes	No/Unknown	Unknown	I	T2	N0	M0	Alive or dead of other cause	104	Complete dates are available and there are more than 0 days of survival	Alive	Localized	0	98	Blank(s)	30	100	0	0	3	0	0
69979563	40-44 years	Other (American Indian/AK Native, Asian/Pacific Islander)	Female	2012	Married (including common law)	50	4 or more regional lymph nodes removed	None; diagnosed at autopsy	Radiation after surgery	Radioisotopes	No/Unknown	Well differentiated; Grade I	I	T3	N0	M0	Alive or dead of other cause	33	Complete dates are available and there are more than 0 days of survival	Alive	Localized	4	0	Blank(s)	50	100	0	0	3	3	0
67140339	80-84 years	White	Female	2008	Widowed	27	Biopsy or aspiration of regional lymph node, NOS	None; diagnosed at autopsy	No radiation and/or cancer-directed surgery	None/Unknown	No/Unknown	Unknown	I	T1	N0	M0	Alive or dead of other cause	52	Complete dates are available and there are more than 0 days of survival	Dead	Localized	1	0	Blank(s)	11	100	0	0	3	3	0
91504049	25-29 years	White	Female	2006	Married (including common law)	21	None	None; diagnosed at autopsy	Radiation after surgery	Radioisotopes	No/Unknown	Unknown	I	T1	N0	M0	Alive or dead of other cause	108	Complete dates are available and there are more than 0 days of survival	Alive	Localized	0	98	Blank(s)	20	100	0	0	3	0	0
91495633	55-59 years	Black	Male	2007	Married (including common law)	50	None	None; diagnosed at autopsy	No radiation and/or cancer-directed surgery	None/Unknown	No/Unknown	Unknown	I	T1	N0	M0	Alive or dead of other cause	4	Complete dates are available and there are more than 0 days of survival	Dead	Localized	0	98	Blank(s)	20	100	0	0	3	0	0
79120058	25-29 years	White	Female	2007	Divorced	21	None	None; diagnosed at autopsy	No radiation and/or cancer-directed surgery	None/Unknown	No/Unknown	Unknown	I	TX	N0	M0	Alive or dead of other cause	73	Complete dates are available and there are more than 0 days of survival	Alive	Localized	0	98	Blank(s)	999	400	0	0	3	0	0
80015256	20-24 years	White	Female	2004	Single (never married)	50	4 or more regional lymph nodes removed	None; diagnosed at autopsy	Radiation after surgery	Radioisotopes	No/Unknown	Unknown	I	T1	N1a	M0	Alive or dead of other cause	139	Complete dates are available and there are more than 0 days of survival	Alive	Regional	16	7	Blank(s)	20	100	120	0	3	3	0
91493329	80-84 years	White	Female	2007	Married (including common law)	50	None	None; diagnosed at autopsy	No radiation and/or cancer-directed surgery	None/Unknown	No/Unknown	Unknown	I	T1	N0	M0	Alive or dead of other cause	105	Complete dates are available and there are more than 0 days of survival	Alive	Localized	0	98	Blank(s)	10	100	0	0	3	0	0
67130724	25-29 years	White	Female	2007	Married (including common law)	40	None	None; diagnosed at autopsy	No radiation and/or cancer-directed surgery	None/Unknown	No/Unknown	Unknown	I	T2	N0	M0	Alive or dead of other cause	97	Complete dates are available and there are more than 0 days of survival	Alive	Localized	0	98	Blank(s)	23	300	0	0	3	0	0
80029658	45-49 years	White	Female	2006	Married (including common law)	21	None	None; diagnosed at autopsy	No radiation and/or cancer-directed surgery	None/Unknown	No/Unknown	Well differentiated; Grade I	I	T1	N0	M0	Alive or dead of other cause	109	Complete dates are available and there are more than 0 days of survival	Alive	Localized	0	98	Blank(s)	10	400	0	0	3	0	0
91492178	40-44 years	White	Male	2006	Single (never married)	50	None	None; diagnosed at autopsy	No radiation and/or cancer-directed surgery	None/Unknown	No/Unknown	Unknown	I	T3	N0	M0	Alive or dead of other cause	54	Complete dates are available and there are more than 0 days of survival	Alive	Localized	0	98	Blank(s)	70	100	0	0	3	0	0
91489886	30-34 years	White	Female	2007	Married (including common law)	50	None	None; diagnosed at autopsy	No radiation and/or cancer-directed surgery	None/Unknown	No/Unknown	Unknown	I	T2	N0	M0	Alive or dead of other cause	104	Complete dates are available and there are more than 0 days of survival	Alive	Localized	0	98	Blank(s)	37	400	0	0	3	0	0
74196621	40-44 years	White	Male	2006	Divorced	50	1 to 3 regional lymph nodes removed	None; diagnosed at autopsy	Radiation after surgery	Radioisotopes	No/Unknown	Unknown	I	T1	N0	M0	N/A not first tumor	117	Complete dates are available and there are more than 0 days of survival	Alive	Localized	1	0	Blank(s)	20	100	0	0	3	3	0
80073140	75-79 years	White	Female	2006	Widowed	50	None	None; diagnosed at autopsy	No radiation and/or cancer-directed surgery	None/Unknown	No/Unknown	Unknown	I	T1	N0	M0	Alive or dead of other cause	62	Complete dates are available and there are more than 0 days of survival	Dead	Localized	0	98	Blank(s)	10	400	0	0	3	0	0
72705843	40-44 years	White	Female	2015	Married (including common law)	50	None	None; diagnosed at autopsy	Radiation after surgery	Radioisotopes	No/Unknown	Unknown	I	T2	N0	M0	Alive or dead of other cause	1	Complete dates are available and there are more than 0 days of survival	Alive	Localized	0	98	Blank(s)	32	400	0	0	3	0	0
80081684	35-39 years	White	Male	2008	Unknown	50	Biopsy or aspiration of regional lymph node, NOS	None; diagnosed at autopsy	Radiation after surgery	Radioisotopes	No/Unknown	Unknown	I	TX	N0	M0	Alive or dead of other cause	92	Complete dates are available and there are more than 0 days of survival	Alive	Localized	1	0	Blank(s)	999	100	0	0	3	3	0
71420447	50-54 years	White	Female	2014	Married (including common law)	21	4 or more regional lymph nodes removed	None; diagnosed at autopsy	Radiation after surgery	Radioisotopes	No/Unknown	Unknown	I	T1	N0	M0	Alive or dead of other cause	17	Complete dates are available and there are more than 0 days of survival	Alive	Localized	4	0	Blank(s)	5	200	0	0	3	3	0
69975298	35-39 years	White	Male	2012	Married (including common law)	50	None	None; diagnosed at autopsy	No radiation and/or cancer-directed surgery	None/Unknown	No/Unknown	Unknown	I	TX	N0	M0	Alive or dead of other cause	31	Complete dates are available and there are more than 0 days of survival	Alive	Localized	0	98	Blank(s)	999	300	0	0	3	0	0
67125292	40-44 years	White	Female	2008	Married (including common law)	50	None	None; diagnosed at autopsy	No radiation and/or cancer-directed surgery	None/Unknown	No/Unknown	Unknown	I	T1	N0	M0	Alive or dead of other cause	72	Complete dates are available and there are more than 0 days of survival	Alive	Localized	0	98	Blank(s)	991	400	0	0	3	0	0
80111982	40-44 years	Black	Male	2008	Married (including common law)	50	None	None; diagnosed at autopsy	No radiation and/or cancer-directed surgery	None/Unknown	No/Unknown	Unknown	I	T3	N0	M0	Dead (attributable to this cancer dx)	50	Complete dates are available and there are more than 0 days of survival	Dead	Localized	0	98	Blank(s)	45	100	0	0	3	0	0
91469038	55-59 years	White	Female	2006	Married (including common law)	50	1 to 3 regional lymph nodes removed	None; diagnosed at autopsy	Radiation after surgery	Radioisotopes	No/Unknown	Unknown	I	T1	N0	M0	Alive or dead of other cause	3	Complete dates are available and there are more than 0 days of survival	Alive	Localized	1	0	Blank(s)	20	400	0	0	3	3	0
80138885	55-59 years	White	Female	2009	Single (never married)	50	None	None; diagnosed at autopsy	No radiation and/or cancer-directed surgery	None/Unknown	No/Unknown	Unknown	I	T1	N0	M0	Alive or dead of other cause	77	Complete dates are available and there are more than 0 days of survival	Alive	Localized	0	98	Blank(s)	11	100	0	0	3	0	0
98014615	65-69 years	White	Female	2009	Widowed	50	None	None; diagnosed at autopsy	Radiation after surgery	Radioisotopes	No/Unknown	Well differentiated; Grade I	I	T1	N0	M0	Alive or dead of other cause	79	Complete dates are available and there are more than 0 days of survival	Alive	Localized	0	98	Blank(s)	4	100	0	0	3	0	0
91467313	15-19 years	White	Male	2006	Single (never married)	50	None	None; diagnosed at autopsy	Radiation after surgery	Radioisotopes	No/Unknown	Unknown	I	T2	N0	M0	Alive or dead of other cause	109	Complete dates are available and there are more than 0 days of survival	Alive	Localized	0	98	Blank(s)	30	400	0	0	3	0	0
67122441	80-84 years	White	Female	2008	Married (including common law)	23	None	None; diagnosed at autopsy	No radiation and/or cancer-directed surgery	None/Unknown	No/Unknown	Unknown	I	T1	N0	M0	Alive or dead of other cause	94	Complete dates are available and there are more than 0 days of survival	Alive	Localized	0	98	Blank(s)	15	100	0	0	3	0	0
91466276	65-69 years	Black	Female	2006	Divorced	50	None	None; diagnosed at autopsy	Radiation after surgery	Radioisotopes	No/Unknown	Unknown	I	T1	N0	M0	Alive or dead of other cause	109	Complete dates are available and there are more than 0 days of survival	Alive	Localized	0	98	Blank(s)	20	400	0	0	3	0	0
91459907	55-59 years	White	Female	2005	Married (including common law)	23	None	None; diagnosed at autopsy	Radiation after surgery	Radioisotopes	No/Unknown	Well differentiated; Grade I	I	T1	N0	M0	Alive or dead of other cause	121	Complete dates are available and there are more than 0 days of survival	Alive	Localized	0	98	Blank(s)	19	400	0	0	3	0	0
69968984	50-54 years	White	Female	2012	Divorced	50	None	None; diagnosed at autopsy	Radiation after surgery	Radioisotopes	No/Unknown	Well differentiated; Grade I	I	T1	N0	M0	Alive or dead of other cause	43	Complete dates are available and there are more than 0 days of survival	Alive	Localized	0	98	Blank(s)	17	100	0	0	3	0	0
67113182	65-69 years	White	Male	2012	Married (including common law)	50	None	None; diagnosed at autopsy	No radiation and/or cancer-directed surgery	None/Unknown	No/Unknown	Unknown	I	T1	N0	M0	N/A not first tumor	31	Complete dates are available and there are more than 0 days of survival	Alive	Localized	0	98	Blank(s)	12	100	0	0	3	0	0
80176657	40-44 years	Black	Male	2010	Married (including common law)	50	None	None; diagnosed at autopsy	Radiation after surgery	Radioisotopes	No/Unknown	Unknown	I	T1	N0	M0	Alive or dead of other cause	67	Complete dates are available and there are more than 0 days of survival	Alive	Localized	0	98	Blank(s)	18	400	0	0	3	0	0
91456601	35-39 years	Other (American Indian/AK Native, Asian/Pacific Islander)	Female	2006	Married (including common law)	40	None	None; diagnosed at autopsy	No radiation and/or cancer-directed surgery	None/Unknown	No/Unknown	Unknown	I	T1	N0	M0	Alive or dead of other cause	2	Complete dates are available and there are more than 0 days of survival	Alive	Localized	0	98	Blank(s)	15	400	0	0	3	0	0
91448351	30-34 years	White	Female	2006	Married (including common law)	20	Unknown or not applicable	None; diagnosed at autopsy	No radiation and/or cancer-directed surgery	None/Unknown	No/Unknown	Unknown	I	TX	NX	M0	Alive or dead of other cause	112	Complete dates are available and there are more than 0 days of survival	Alive	Localized	99	99	Blank(s)	999	100	999	0	3	0	1
91448280	25-29 years	White	Female	2006	Single (never married)	50	None	None; diagnosed at autopsy	Radiation after surgery	Radioisotopes	No/Unknown	Unknown	I	T2	N0	M0	Alive or dead of other cause	112	Complete dates are available and there are more than 0 days of survival	Alive	Localized	0	98	Blank(s)	28	400	0	0	3	0	0
91448180	70-74 years	White	Female	2006	Married (including common law)	23	None	None; diagnosed at autopsy	No radiation and/or cancer-directed surgery	None/Unknown	No/Unknown	Unknown	I	T1	N0	M0	Alive or dead of other cause	113	Complete dates are available and there are more than 0 days of survival	Alive	Localized	0	98	Blank(s)	10	100	0	0	3	0	0
67111340	35-39 years	White	Male	2007	Married (including common law)	50	None	None; diagnosed at autopsy	Radiation after surgery	Radioisotopes	No/Unknown	Unknown	I	T1	N0	M0	Alive or dead of other cause	97	Complete dates are available and there are more than 0 days of survival	Alive	Localized	0	98	Blank(s)	8	100	0	0	3	0	0
80232087	70-74 years	Black	Female	2010	Widowed	50	None	None; diagnosed at autopsy	Radiation after surgery	Radioisotopes	No/Unknown	Unknown	I	T1	N0	M0	Alive or dead of other cause	64	Complete dates are available and there are more than 0 days of survival	Alive	Localized	0	98	Blank(s)	5	200	0	0	3	0	0
91446437	45-49 years	White	Female	2006	Single (never married)	40	None	None; diagnosed at autopsy	Radiation after surgery	Radioisotopes	No/Unknown	Unknown	I	T1	N0	M0	Alive or dead of other cause	109	Complete dates are available and there are more than 0 days of survival	Alive	Localized	0	98	Blank(s)	18	300	0	0	3	0	0
81017622	35-39 years	White	Male	2011	Unknown	23	None	None; diagnosed at autopsy	No radiation and/or cancer-directed surgery	None/Unknown	No/Unknown	Unknown	I	T2	N0	M0	Alive or dead of other cause	53	Complete dates are available and there are more than 0 days of survival	Alive	Localized	0	98	Blank(s)	40	100	0	0	3	0	0
97193062	60-64 years	White	Male	2007	Married (including common law)	50	None	None; diagnosed at autopsy	Radiation after surgery	Radioisotopes	No/Unknown	Unknown	I	T1	N0	M0	Alive or dead of other cause	98	Complete dates are available and there are more than 0 days of survival	Alive	Localized	0	98	Blank(s)	20	200	0	0	3	0	0
81026965	60-64 years	White	Male	2012	Married (including common law)	50	None	None; diagnosed at autopsy	Radiation after surgery	Radioisotopes	No/Unknown	Poorly differentiated; Grade III	I	T1	N0	M0	Alive or dead of other cause	41	Complete dates are available and there are more than 0 days of survival	Alive	Localized	0	98	Blank(s)	13	400	0	0	3	0	0
91438083	35-39 years	White	Female	2006	Married (including common law)	50	1 to 3 regional lymph nodes removed	None; diagnosed at autopsy	Radiation after surgery	Radioisotopes	No/Unknown	Unknown	I	T1	N0	M0	Alive or dead of other cause	116	Complete dates are available and there are more than 0 days of survival	Alive	Localized	2	0	Blank(s)	17	400	0	0	3	3	0
81038781	50-54 years	White	Female	2012	Married (including common law)	50	None	None; diagnosed at autopsy	No radiation and/or cancer-directed surgery	None/Unknown	No/Unknown	Unknown	I	T1	N0	M0	Alive or dead of other cause	39	Complete dates are available and there are more than 0 days of survival	Alive	Localized	0	98	Blank(s)	7	100	0	0	3	0	0
71410182	45-49 years	White	Female	2014	Married (including common law)	50	None	None; diagnosed at autopsy	No radiation and/or cancer-directed surgery	None/Unknown	No/Unknown	Unknown	I	T1	N0	M0	Alive or dead of other cause	17	Complete dates are available and there are more than 0 days of survival	Alive	Localized	0	98	Blank(s)	4	100	0	0	3	0	0
81051689	60-64 years	Black	Female	2012	Divorced	50	1 to 3 regional lymph nodes removed	None; diagnosed at autopsy	Radiation after surgery	Radioisotopes	No/Unknown	Unknown	I	T1	N0	M0	Alive or dead of other cause	43	Complete dates are available and there are more than 0 days of survival	Alive	Localized	1	0	Blank(s)	20	400	0	0	3	3	0
69961565	20-24 years	Other (American Indian/AK Native, Asian/Pacific Islander)	Female	2012	Single (never married)	0	None	None; diagnosed at autopsy	No radiation and/or cancer-directed surgery	None/Unknown	No/Unknown	Unknown	I	T1	N0	M0	N/A not first tumor	40	Complete dates are available and there are more than 0 days of survival	Alive	Localized	0	98	Blank(s)	13	100	0	0	1	0	0
81083991	60-64 years	White	Female	2013	Married (including common law)	50	None	None; diagnosed at autopsy	No radiation and/or cancer-directed surgery	None/Unknown	No/Unknown	Unknown	I	T1	N0	M0	Alive or dead of other cause	32	Complete dates are available and there are more than 0 days of survival	Alive	Localized	0	98	Blank(s)	20	100	0	0	3	0	0
67096137	25-29 years	Other (American Indian/AK Native, Asian/Pacific Islander)	Male	2008	Married (including common law)	50	None	None; diagnosed at autopsy	Radiation after surgery	Radioisotopes	No/Unknown	Unknown	I	T3	N0	M0	Alive or dead of other cause	94	Complete dates are available and there are more than 0 days of survival	Alive	Localized	0	98	Blank(s)	45	100	0	0	3	0	0
91436591	30-34 years	White	Female	2006	Unknown	21	None	None; diagnosed at autopsy	No radiation and/or cancer-directed surgery	None/Unknown	No/Unknown	Unknown	I	T2	N0	M0	Alive or dead of other cause	115	Incomplete dates are available and there cannot be zero days of follow-up	Alive	Localized	0	98	Blank(s)	25	100	0	0	3	0	0
91429727	45-49 years	White	Female	2006	Divorced	50	None	None; diagnosed at autopsy	Radiation after surgery	Radioisotopes	No/Unknown	Unknown	I	T1	N0	M0	Alive or dead of other cause	115	Complete dates are available and there are more than 0 days of survival	Alive	Localized	0	98	Blank(s)	20	200	0	0	3	0	0
67055665	70-74 years	White	Female	2007	Divorced	21	4 or more regional lymph nodes removed	None; diagnosed at autopsy	No radiation and/or cancer-directed surgery	None/Unknown	No/Unknown	Unknown	I	T1	N0	M0	Alive or dead of other cause	101	Incomplete dates are available and there cannot be zero days of follow-up	Alive	Localized	6	0	Blank(s)	10	200	0	0	3	3	0
97184349	35-39 years	White	Female	2008	Married (including common law)	50	None	None; diagnosed at autopsy	Radiation after surgery	Radioisotopes	No/Unknown	Unknown	I	T2	N0	M0	Alive or dead of other cause	91	Complete dates are available and there are more than 0 days of survival	Alive	Localized	0	98	Blank(s)	21	100	0	0	3	0	0
81146675	15-19 years	Black	Male	2015	Unknown	50	None	None; diagnosed at autopsy	No radiation and/or cancer-directed surgery	None/Unknown	No/Unknown	Well differentiated; Grade I	I	T3	N0	M0	Alive or dead of other cause	0	Complete dates are available and there are 0 days of survival	Alive	Localized	0	98	Blank(s)	45	100	0	0	3	0	0
91429054	30-34 years	White	Male	2006	Single (never married)	50	None	None; diagnosed at autopsy	No radiation and/or cancer-directed surgery	None/Unknown	No/Unknown	Unknown	I	T2	N0	M0	Alive or dead of other cause	117	Complete dates are available and there are more than 0 days of survival	Alive	Localized	0	98	Blank(s)	38	400	0	0	3	0	0
81156214	45-49 years	White	Female	2014	Widowed	50	None	None; diagnosed at autopsy	No radiation and/or cancer-directed surgery	None/Unknown	No/Unknown	Well differentiated; Grade I	I	T1	N0	M0	Alive or dead of other cause	13	Complete dates are available and there are more than 0 days of survival	Alive	Localized	0	98	Blank(s)	6	100	0	0	3	0	0
91418232	70-74 years	Black	Female	2009	Widowed	50	None	None; diagnosed at autopsy	No radiation and/or cancer-directed surgery	None/Unknown	No/Unknown	Unknown	I	T1	N0	M0	N/A not first tumor	74	Complete dates are available and there are more than 0 days of survival	Alive	Localized	0	98	Blank(s)	10	100	0	0	3	0	0
81159152	50-54 years	Black	Female	2015	Married (including common law)	50	None	None; diagnosed at autopsy	Radiation after surgery	Radioisotopes	No/Unknown	Unknown	I	T1	N0	M0	Alive or dead of other cause	11	Complete dates are available and there are more than 0 days of survival	Alive	Localized	0	98	Blank(s)	18	100	0	0	3	0	0
81166104	30-34 years	White	Male	2015	Single (never married)	50	1 to 3 regional lymph nodes removed	None; diagnosed at autopsy	No radiation and/or cancer-directed surgery	None/Unknown	No/Unknown	Unknown	I	T3	N0	M0	Alive or dead of other cause	10	Complete dates are available and there are more than 0 days of survival	Alive	Localized	1	0	Blank(s)	65	100	0	0	3	3	0
81168828	65-69 years	White	Female	2015	Single (never married)	50	4 or more regional lymph nodes removed	None; diagnosed at autopsy	Radiation after surgery	Radioisotopes	No/Unknown	Unknown	I	T1	N0	M0	Alive or dead of other cause	8	Complete dates are available and there are more than 0 days of survival	Alive	Localized	9	0	Blank(s)	18	100	0	0	3	3	0
91408167	50-54 years	White	Female	2005	Single (never married)	40	None	None; diagnosed at autopsy	No radiation and/or cancer-directed surgery	None/Unknown	No/Unknown	Unknown	I	T1	N0	M0	Alive or dead of other cause	123	Complete dates are available and there are more than 0 days of survival	Alive	Localized	0	98	Blank(s)	18	300	0	0	3	0	0
69886648	35-39 years	White	Female	2012	Married (including common law)	50	None	None; diagnosed at autopsy	No radiation and/or cancer-directed surgery	Recommended, unknown if administered	No/Unknown	Unknown	I	T3	N0	M0	Alive or dead of other cause	47	Complete dates are available and there are more than 0 days of survival	Alive	Localized	0	98	Blank(s)	42	100	0	0	3	0	0
81195350	30-34 years	Black	Female	2015	Single (never married)	23	None	None; diagnosed at autopsy	Radiation prior to surgery	Radioisotopes	No/Unknown	Well differentiated; Grade I	I	T3	N0	M0	Alive or dead of other cause	0	Complete dates are available and there are more than 0 days of survival	Alive	Localized	0	98	Blank(s)	50	400	0	0	3	0	0
83193069	40-44 years	White	Female	2007	Married (including common law)	50	None	None; diagnosed at autopsy	No radiation and/or cancer-directed surgery	None/Unknown	No/Unknown	Unknown	I	TX	N0	M0	N/A not first tumor	104	Complete dates are available and there are more than 0 days of survival	Alive	Localized	0	98	Blank(s)	999	100	0	0	3	0	0
67054139	40-44 years	White	Female	2007	Married (including common law)	50	Number of regional lymph nodes removed unknown	None; diagnosed at autopsy	Radiation after surgery	Radioisotopes	No/Unknown	Unknown	I	T2	N0	M0	Alive or dead of other cause	82	Complete dates are available and there are more than 0 days of survival	Alive	Localized	98	0	Blank(s)	33	100	0	0	3	3	0
84408415	30-34 years	White	Female	2006	Single (never married)	50	None	None; diagnosed at autopsy	Radiation after surgery	Radioisotopes	No/Unknown	Unknown	I	T1	N0	M0	N/A not first tumor	113	Complete dates are available and there are more than 0 days of survival	Alive	Localized	0	98	Blank(s)	14	400	0	0	3	0	0
91398088	40-44 years	White	Female	2005	Married (including common law)	50	None	None; diagnosed at autopsy	No radiation and/or cancer-directed surgery	None/Unknown	No/Unknown	Unknown	I	T1	N0	M0	Alive or dead of other cause	130	Incomplete dates are available and there cannot be zero days of follow-up	Alive	Localized	0	98	Blank(s)	20	100	0	0	3	0	0
97163006	40-44 years	Black	Female	2007	Married (including common law)	23	None	None; diagnosed at autopsy	Radiation after surgery	Radioisotopes	No/Unknown	Unknown	I	T3	N0	M0	Alive or dead of other cause	52	Complete dates are available and there are more than 0 days of survival	Alive	Localized	0	98	Blank(s)	80	100	0	0	3	0	0
67048183	40-44 years	White	Female	2007	Divorced	50	None	None; diagnosed at autopsy	No radiation and/or cancer-directed surgery	None/Unknown	No/Unknown	Unknown	I	T1	N0	M0	Alive or dead of other cause	96	Complete dates are available and there are more than 0 days of survival	Alive	Localized	0	98	Blank(s)	19	400	0	0	3	0	0
97153128	30-34 years	White	Female	2007	Married (including common law)	21	4 or more regional lymph nodes removed	None; diagnosed at autopsy	Radiation after surgery	Radioisotopes	No/Unknown	Unknown	I	T2	N0	M0	N/A not first tumor	98	Complete dates are available and there are more than 0 days of survival	Alive	Localized	6	0	Blank(s)	40	400	0	0	3	3	0
91371029	70-74 years	White	Male	2013	Married (including common law)	21	None	None; diagnosed at autopsy	No radiation and/or cancer-directed surgery	None/Unknown	No/Unknown	Unknown	I	T1	N0	M0	N/A not first tumor	32	Complete dates are available and there are more than 0 days of survival	Alive	Localized	0	98	Blank(s)	20	410	0	0	3	0	0
72694518	30-34 years	Other (American Indian/AK Native, Asian/Pacific Islander)	Female	2015	Married (including common law)	30	None	None; diagnosed at autopsy	No radiation and/or cancer-directed surgery	None/Unknown	No/Unknown	Unknown	I	T2	N0	M0	Alive or dead of other cause	5	Complete dates are available and there are more than 0 days of survival	Alive	Localized	0	98	Blank(s)	27	100	0	0	3	0	0
86745954	70-74 years	White	Female	2004	Married (including common law)	23	None	None; diagnosed at autopsy	No radiation and/or cancer-directed surgery	None/Unknown	No/Unknown	Unknown	I	T1	N0	M0	N/A not first tumor	39	Complete dates are available and there are more than 0 days of survival	Dead	Localized	0	98	Blank(s)	8	300	0	0	3	0	0
87979160	75-79 years	White	Female	2012	Widowed	80	None	None; diagnosed at autopsy	Radiation after surgery	Radioisotopes	No/Unknown	Unknown	I	T1	N0	M0	N/A not first tumor	45	Complete dates are available and there are more than 0 days of survival	Alive	Localized	0	98	Blank(s)	13	100	0	0	3	0	0
88006643	40-44 years	White	Female	2006	Married (including common law)	50	1 to 3 regional lymph nodes removed	None; diagnosed at autopsy	No radiation and/or cancer-directed surgery	None/Unknown	No/Unknown	Unknown	I	TX	N0	M0	N/A not first tumor	113	Complete dates are available and there are more than 0 days of survival	Alive	Localized	1	0	Blank(s)	999	100	0	0	3	3	0
88031834	50-54 years	White	Male	2007	Married (including common law)	50	None	None; diagnosed at autopsy	Radiation after surgery	Radioisotopes	No/Unknown	Unknown	I	T1	N0	M0	N/A not first tumor	102	Complete dates are available and there are more than 0 days of survival	Alive	Localized	0	98	Blank(s)	18	100	0	0	3	0	0
71405611	60-64 years	White	Female	2014	Married (including common law)	50	None	None; diagnosed at autopsy	No radiation and/or cancer-directed surgery	Recommended, unknown if administered	No/Unknown	Unknown	I	T1	N0	M0	Alive or dead of other cause	17	Complete dates are available and there are more than 0 days of survival	Alive	Localized	0	98	Blank(s)	20	400	0	0	3	0	0
89068991	55-59 years	White	Female	2009	Married (including common law)	40	None	None; diagnosed at autopsy	No radiation and/or cancer-directed surgery	None/Unknown	No/Unknown	Unknown	I	T1	N0	M0	N/A not first tumor	80	Complete dates are available and there are more than 0 days of survival	Alive	Localized	0	98	Blank(s)	17	100	0	0	3	0	0
69860808	60-64 years	White	Female	2011	Single (never married)	50	4 or more regional lymph nodes removed	None; diagnosed at autopsy	Radiation after surgery	Radioisotopes	No/Unknown	Unknown	I	T1	N0	M0	N/A not first tumor	52	Complete dates are available and there are more than 0 days of survival	Alive	Localized	3	0	Blank(s)	4	100	0	0	3	3	0
67041057	40-44 years	White	Female	2006	Married (including common law)	50	None	None; diagnosed at autopsy	Radiation after surgery	Radioisotopes	No/Unknown	Unknown	I	T2	N0	M0	Alive or dead of other cause	105	Complete dates are available and there are more than 0 days of survival	Alive	Localized	0	98	Blank(s)	35	400	0	0	3	0	0
97151513	60-64 years	Black	Female	2007	Divorced	50	None	None; diagnosed at autopsy	Radiation after surgery	Radioisotopes	No/Unknown	Unknown	I	T1	N0	M0	Alive or dead of other cause	83	Complete dates are available and there are more than 0 days of survival	Alive	Localized	98	0	Blank(s)	15	100	0	0	3	0	0
91369650	65-69 years	White	Male	2006	Married (including common law)	0	None	None; diagnosed at autopsy	No radiation and/or cancer-directed surgery	None/Unknown	No/Unknown	Unknown	I	T1	N0	M0	N/A not first tumor	15	Incomplete dates are available and there cannot be zero days of follow-up	Dead	Localized	0	98	Blank(s)	19	100	0	0	1	0	0
91366908	60-64 years	Unknown	Female	2004	Married (including common law)	20	None	None; diagnosed at autopsy	No radiation and/or cancer-directed surgery	None/Unknown	No/Unknown	Unknown	I	T1	N0	M0	Alive or dead of other cause	110	Complete dates are available and there are more than 0 days of survival	Alive	Localized	0	98	Blank(s)	13	200	0	0	3	0	0
91366898	40-44 years	White	Male	2004	Married (including common law)	50	None	None; diagnosed at autopsy	Radiation after surgery	Radioisotopes	No/Unknown	Unknown	I	T3	N0	M0	Alive or dead of other cause	135	Complete dates are available and there are more than 0 days of survival	Alive	Localized	0	98	Blank(s)	45	400	0	0	3	0	0
90303072	25-29 years	White	Female	2004	Single (never married)	50	None	None; diagnosed at autopsy	Radiation after surgery	Radioisotopes	No/Unknown	Unknown	I	TX	N0	M0	Alive or dead of other cause	143	Complete dates are available and there are more than 0 days of survival	Alive	Localized	0	98	Blank(s)	999	400	0	0	3	1	0
65951911	40-44 years	White	Female	2007	Married (including common law)	50	None	None; diagnosed at autopsy	Radiation after surgery	Radioisotopes	No/Unknown	Unknown	I	T1	N0	M0	Alive or dead of other cause	89	Complete dates are available and there are more than 0 days of survival	Alive	Localized	0	98	Blank(s)	15	100	0	0	3	0	0
91359166	25-29 years	White	Female	2005	Single (never married)	50	1 to 3 regional lymph nodes removed	None; diagnosed at autopsy	No radiation and/or cancer-directed surgery	None/Unknown	No/Unknown	Unknown	I	T1	N1a	M0	Alive or dead of other cause	122	Complete dates are available and there are more than 0 days of survival	Alive	Regional	2	2	Blank(s)	13	100	120	0	3	3	0
91350435	35-39 years	White	Female	2005	Single (never married)	50	None	None; diagnosed at autopsy	Radiation after surgery	Radioisotopes	No/Unknown	Unknown	I	TX	N0	M0	Alive or dead of other cause	124	Complete dates are available and there are more than 0 days of survival	Alive	Localized	0	98	Blank(s)	999	400	0	0	3	0	0
69837080	40-44 years	White	Female	2011	Married (including common law)	50	None	None; diagnosed at autopsy	Radiation after surgery	Radioisotopes	No/Unknown	Well differentiated; Grade I	I	T1	N0	M0	Alive or dead of other cause	56	Complete dates are available and there are more than 0 days of survival	Alive	Localized	0	98	Blank(s)	18	100	0	0	3	0	0
90344885	15-19 years	White	Female	2004	Single (never married)	50	1 to 3 regional lymph nodes removed	None; diagnosed at autopsy	Radiation after surgery	Radioisotopes	No/Unknown	Unknown	I	T2	N0	M0	Alive or dead of other cause	141	Complete dates are available and there are more than 0 days of survival	Alive	Localized	1	0	Blank(s)	32	400	0	0	3	3	0
65917167	35-39 years	White	Female	2007	Married (including common law)	50	None	None; diagnosed at autopsy	Radiation after surgery	Radioisotopes	No/Unknown	Unknown	I	T2	N0	M0	Alive or dead of other cause	92	Complete dates are available and there are more than 0 days of survival	Alive	Localized	0	98	Blank(s)	25	100	0	0	3	0	0
90356999	40-44 years	White	Female	2004	Single (never married)	50	None	None; diagnosed at autopsy	Radiation after surgery	Radioisotopes	No/Unknown	Unknown	I	T2	N0	M0	Alive or dead of other cause	135	Complete dates are available and there are more than 0 days of survival	Alive	Localized	0	98	Blank(s)	30	200	0	0	3	1	0
90360021	70-74 years	White	Male	2004	Married (including common law)	50	None	None; diagnosed at autopsy	No radiation and/or cancer-directed surgery	None/Unknown	No/Unknown	Well differentiated; Grade I	I	T1	N0	M0	Alive or dead of other cause	138	Complete dates are available and there are more than 0 days of survival	Alive	Localized	0	98	Blank(s)	16	200	0	0	3	0	0
97122024	15-19 years	White	Female	2009	Single (never married)	21	1 to 3 regional lymph nodes removed	None; diagnosed at autopsy	No radiation and/or cancer-directed surgery	None/Unknown	No/Unknown	Unknown	I	T1	N0	M0	N/A not first tumor	74	Complete dates are available and there are more than 0 days of survival	Alive	Localized	2	0	Blank(s)	17	400	0	0	3	3	0
91348810	25-29 years	White	Female	2005	Single (never married)	50	None	None; diagnosed at autopsy	Radiation after surgery	Radioisotopes	No/Unknown	Unknown	I	T1	N0	M0	Alive or dead of other cause	124	Complete dates are available and there are more than 0 days of survival	Alive	Localized	0	98	Blank(s)	17	100	0	0	3	0	0
91347883	40-44 years	Black	Male	2005	Single (never married)	21	None	None; diagnosed at autopsy	No radiation and/or cancer-directed surgery	None/Unknown	No/Unknown	Unknown	I	T3	N0	M0	Alive or dead of other cause	128	Complete dates are available and there are more than 0 days of survival	Alive	Localized	0	98	Blank(s)	56	100	0	0	3	0	0
90364030	60-64 years	White	Female	2007	Married (including common law)	21	None	None; diagnosed at autopsy	Radiation after surgery	Beam radiation	No/Unknown	Unknown	I	T1	N0	M0	N/A not first tumor	99	Complete dates are available and there are more than 0 days of survival	Alive	Localized	0	98	Blank(s)	14	400	0	0	3	0	0
90364646	25-29 years	White	Female	2004	Single (never married)	50	Sentinel lymph node biopsy	None; diagnosed at autopsy	Radiation after surgery	Radioisotopes	No/Unknown	Unknown	I	T2	N1a	M0	Alive or dead of other cause	133	Complete dates are available and there are more than 0 days of survival	Alive	Regional	1	1	Blank(s)	27	400	120	0	3	3	0
97113679	40-44 years	White	Female	2005	Married (including common law)	30	None	None; diagnosed at autopsy	No radiation and/or cancer-directed surgery	None/Unknown	No/Unknown	Unknown	I	T2	N0	M0	Alive or dead of other cause	128	Complete dates are available and there are more than 0 days of survival	Alive	Localized	0	98	Blank(s)	25	100	0	0	3	0	0
90369916	50-54 years	White	Female	2005	Married (including common law)	20	1 to 3 regional lymph nodes removed	None; diagnosed at autopsy	No radiation and/or cancer-directed surgery	None/Unknown	No/Unknown	Moderately differentiated; Grade II	I	T1	N0	M0	N/A not first tumor	72	Complete dates are available and there are more than 0 days of survival	Alive	Localized	1	0	Blank(s)	19	100	0	0	3	3	0
91340543	40-44 years	White	Female	2005	Married (including common law)	20	1 to 3 regional lymph nodes removed	None; diagnosed at autopsy	No radiation and/or cancer-directed surgery	None/Unknown	No/Unknown	Unknown	I	T2	N0	M0	Alive or dead of other cause	130	Complete dates are available and there are more than 0 days of survival	Alive	Localized	1	0	Blank(s)	35	400	0	0	3	3	0
90377638	50-54 years	White	Female	2004	Divorced	21	None	None; diagnosed at autopsy	No radiation and/or cancer-directed surgery	None/Unknown	No/Unknown	Unknown	I	T1	N0	M0	Alive or dead of other cause	134	Complete dates are available and there are more than 0 days of survival	Alive	Localized	0	98	Blank(s)	9	100	0	0	3	9	9
90379234	55-59 years	White	Female	2004	Married (including common law)	50	4 or more regional lymph nodes removed	None; diagnosed at autopsy	No radiation and/or cancer-directed surgery	None/Unknown	No/Unknown	Unknown	I	T1	N0	M0	Alive or dead of other cause	135	Complete dates are available and there are more than 0 days of survival	Alive	Localized	6	0	Blank(s)	1	100	0	0	3	3	0
91340024	55-59 years	White	Female	2005	Married (including common law)	50	1 to 3 regional lymph nodes removed	None; diagnosed at autopsy	Radiation after surgery	Radioisotopes	No/Unknown	Unknown	I	T1	N0	M0	Alive or dead of other cause	127	Complete dates are available and there are more than 0 days of survival	Alive	Localized	1	0	Blank(s)	9	400	0	0	3	3	0
65910896	25-29 years	White	Female	2007	Single (never married)	50	1 to 3 regional lymph nodes removed	None; diagnosed at autopsy	Radiation after surgery	Radioisotopes	No/Unknown	Unknown	I	T1	N0	M0	Alive or dead of other cause	104	Complete dates are available and there are more than 0 days of survival	Alive	Localized	1	0	Blank(s)	20	100	0	0	3	3	0
90384078	35-39 years	Black	Female	2004	Single (never married)	40	None	None; diagnosed at autopsy	No radiation and/or cancer-directed surgery	None/Unknown	No/Unknown	Unknown	I	T1	NX	M0	Alive or dead of other cause	138	Complete dates are available and there are more than 0 days of survival	Alive	Localized	0	98	Blank(s)	18	100	999	0	3	9	0
90385937	50-54 years	White	Female	2004	Married (including common law)	50	1 to 3 regional lymph nodes removed	None; diagnosed at autopsy	Radiation after surgery	Radioisotopes	No/Unknown	Unknown	I	T1	N0	M0	Alive or dead of other cause	140	Complete dates are available and there are more than 0 days of survival	Alive	Localized	1	0	Blank(s)	2	400	0	0	3	3	0
97103089	75-79 years	White	Female	2006	Widowed	21	None	None; diagnosed at autopsy	No radiation and/or cancer-directed surgery	None/Unknown	No/Unknown	Unknown	I	T1	N0	M0	Alive or dead of other cause	91	Complete dates are available and there are more than 0 days of survival	Alive	Localized	0	98	Blank(s)	17	100	0	0	3	0	0
90419503	50-54 years	Other (American Indian/AK Native, Asian/Pacific Islander)	Female	2004	Married (including common law)	40	1 to 3 regional lymph nodes removed	None; diagnosed at autopsy	No radiation and/or cancer-directed surgery	None/Unknown	No/Unknown	Well differentiated; Grade I	I	T1	N0	M0	Alive or dead of other cause	135	Complete dates are available and there are more than 0 days of survival	Alive	Localized	1	0	Blank(s)	10	100	0	0	3	3	0
97099273	40-44 years	White	Male	2006	Single (never married)	50	None	None; diagnosed at autopsy	Radiation after surgery	Radioisotopes	No/Unknown	Unknown	I	T2	N0	M0	Alive or dead of other cause	109	Complete dates are available and there are more than 0 days of survival	Alive	Localized	0	98	Blank(s)	25	100	0	0	3	0	0
90409871	50-54 years	White	Female	2005	Married (including common law)	50	None	None; diagnosed at autopsy	No radiation and/or cancer-directed surgery	None/Unknown	No/Unknown	Unknown	I	T1	N0	M0	Alive or dead of other cause	131	Complete dates are available and there are more than 0 days of survival	Alive	Localized	0	98	Blank(s)	17	100	0	0	3	1	0
71393262	40-44 years	White	Female	2014	Married (including common law)	50	None	None; diagnosed at autopsy	No radiation and/or cancer-directed surgery	None/Unknown	No/Unknown	Well differentiated; Grade I	I	T1	N0	M0	Alive or dead of other cause	17	Complete dates are available and there are more than 0 days of survival	Alive	Localized	0	98	Blank(s)	10	100	0	0	3	0	0
68732752	80-84 years	White	Female	2011	Widowed	50	1 to 3 regional lymph nodes removed	None; diagnosed at autopsy	Radiation after surgery	Radioisotopes	No/Unknown	Unknown	I	T1	N0	M0	Alive or dead of other cause	57	Complete dates are available and there are more than 0 days of survival	Alive	Localized	1	0	Blank(s)	15	400	0	0	3	3	0
65902752	45-49 years	Other (American Indian/AK Native, Asian/Pacific Islander)	Female	2007	Married (including common law)	50	None	None; diagnosed at autopsy	Radiation after surgery	Radioisotopes	No/Unknown	Unknown	I	T1	N0	M0	Alive or dead of other cause	75	Complete dates are available and there are more than 0 days of survival	Alive	Localized	0	98	Blank(s)	17	100	0	0	3	0	0
97097980	55-59 years	White	Male	2006	Married (including common law)	40	None	None; diagnosed at autopsy	Radiation after surgery	Radioisotopes	No/Unknown	Unknown	I	T1	N0	M0	Alive or dead of other cause	110	Complete dates are available and there are more than 0 days of survival	Alive	Localized	0	98	Blank(s)	20	100	0	0	3	0	0
97091903	55-59 years	White	Male	2005	Married (including common law)	20	None	None; diagnosed at autopsy	No radiation and/or cancer-directed surgery	None/Unknown	No/Unknown	Unknown	I	T1	N0	M0	Alive or dead of other cause	130	Complete dates are available and there are more than 0 days of survival	Alive	Localized	0	98	Blank(s)	12	400	0	0	3	0	0
65889080	40-44 years	White	Female	2007	Separated	50	None	None; diagnosed at autopsy	Radiation after surgery	Radioisotopes	No/Unknown	Unknown	I	T3	N0	M0	Alive or dead of other cause	95	Complete dates are available and there are more than 0 days of survival	Alive	Localized	0	98	Blank(s)	50	400	0	0	3	0	0
97079673	25-29 years	White	Female	2006	Married (including common law)	50	None	None; diagnosed at autopsy	Radiation after surgery	Radioisotopes	No/Unknown	Unknown	I	T2	N0	M0	N/A not first tumor	114	Complete dates are available and there are more than 0 days of survival	Alive	Localized	0	98	Blank(s)	30	400	0	0	3	0	0
90370667	40-44 years	White	Female	2004	Married (including common law)	20	None	None; diagnosed at autopsy	No radiation and/or cancer-directed surgery	None/Unknown	No/Unknown	Unknown	I	T3	N0	M0	Alive or dead of other cause	139	Complete dates are available and there are more than 0 days of survival	Alive	Regional	0	98	Blank(s)	23	450	0	0	3	1	0
68732372	40-44 years	White	Female	2011	Single (never married)	0	None	None; diagnosed at autopsy	No radiation and/or cancer-directed surgery	None/Unknown	No/Unknown	Unknown	I	T1	N1NOS	M0	Alive or dead of other cause	44	Complete dates are available and there are more than 0 days of survival	Alive	Regional	0	98	Blank(s)	10	200	500	0	1	0	0
65873831	65-69 years	White	Male	2006	Married (including common law)	50	None	None; diagnosed at autopsy	No radiation and/or cancer-directed surgery	None/Unknown	No/Unknown	Well differentiated; Grade I	I	T1	N0	M0	Alive or dead of other cause	36	Complete dates are available and there are more than 0 days of survival	Dead	Localized	0	98	Blank(s)	15	400	0	0	3	0	0
90365966	50-54 years	White	Female	2004	Married (including common law)	50	None	None; diagnosed at autopsy	No radiation and/or cancer-directed surgery	None/Unknown	No/Unknown	Unknown	I	T1	N0	M0	Alive or dead of other cause	133	Complete dates are available and there are more than 0 days of survival	Alive	Localized	0	98	Blank(s)	10	200	0	0	3	0	0
97066213	70-74 years	White	Male	2007	Married (including common law)	21	None	None; diagnosed at autopsy	No radiation and/or cancer-directed surgery	None/Unknown	No/Unknown	Unknown	I	T1	N0	M0	N/A not first tumor	106	Complete dates are available and there are more than 0 days of survival	Alive	Localized	0	98	Blank(s)	12	100	0	0	3	0	0
65848041	15-19 years	White	Female	2006	Single (never married)	21	None	None; diagnosed at autopsy	No radiation and/or cancer-directed surgery	None/Unknown	No/Unknown	Unknown	I	T2	N0	M0	Alive or dead of other cause	103	Complete dates are available and there are more than 0 days of survival	Alive	Localized	0	98	Blank(s)	26	400	0	0	1	0	0
90360563	45-49 years	White	Female	2004	Married (including common law)	21	None	None; diagnosed at autopsy	No radiation and/or cancer-directed surgery	None/Unknown	No/Unknown	Unknown	I	T1	N0	M0	Alive or dead of other cause	135	Complete dates are available and there are more than 0 days of survival	Alive	Localized	0	98	Blank(s)	991	100	0	0	3	0	0
97064006	65-69 years	White	Male	2006	Married (including common law)	50	None	None; diagnosed at autopsy	Radiation after surgery	Radioisotopes	No/Unknown	Unknown	I	T1	N0	M0	Alive or dead of other cause	119	Complete dates are available and there are more than 0 days of survival	Alive	Localized	0	98	Blank(s)	6	200	0	0	3	1	1
75162885	55-59 years	White	Female	2005	Married (including common law)	50	None	None; diagnosed at autopsy	No radiation and/or cancer-directed surgery	None/Unknown	No/Unknown	Unknown	I	T1	N0	M0	Alive or dead of other cause	131	Complete dates are available and there are more than 0 days of survival	Alive	Localized	0	98	Blank(s)	7	200	0	0	3	0	0
74138512	60-64 years	White	Female	2015	Divorced	50	4 or more regional lymph nodes removed	None; diagnosed at autopsy	No radiation and/or cancer-directed surgery	None/Unknown	No/Unknown	Unknown	I	T1	N0	M0	N/A not first tumor	5	Complete dates are available and there are more than 0 days of survival	Alive	Localized	9	0	Blank(s)	7	100	0	0	3	3	0
72621109	35-39 years	White	Female	2015	Single (never married)	50	None	None; diagnosed at autopsy	Radiation after surgery	Radioisotopes	No/Unknown	Moderately differentiated; Grade II	I	T1	N0	M0	Alive or dead of other cause	6	Complete dates are available and there are more than 0 days of survival	Alive	Localized	0	98	Blank(s)	20	100	0	0	3	0	0
71389339	65-69 years	White	Male	2014	Married (including common law)	50	None	None; diagnosed at autopsy	No radiation and/or cancer-directed surgery	None/Unknown	No/Unknown	Well differentiated; Grade I	I	T1	N0	M0	Alive or dead of other cause	19	Complete dates are available and there are more than 0 days of survival	Alive	Localized	0	98	Blank(s)	990	100	0	0	3	0	0
68720784	55-59 years	Other (American Indian/AK Native, Asian/Pacific Islander)	Male	2010	Married (including common law)	40	None	None; diagnosed at autopsy	No radiation and/or cancer-directed surgery	None/Unknown	No/Unknown	Unknown	I	T1	N0	M0	Alive or dead of other cause	62	Complete dates are available and there are more than 0 days of survival	Alive	Localized	0	98	Blank(s)	14	200	0	0	3	0	0
65838631	60-64 years	White	Female	2006	Divorced	50	None	None; diagnosed at autopsy	Radiation after surgery	Radioisotopes	No/Unknown	Unknown	I	T1	N0	M0	Alive or dead of other cause	108	Complete dates are available and there are more than 0 days of survival	Alive	Localized	0	98	Blank(s)	18	100	0	0	3	0	0
97061287	50-54 years	White	Female	2006	Married (including common law)	50	None	None; diagnosed at autopsy	Radiation after surgery	Radioisotopes	No/Unknown	Unknown	I	T1	N0	M0	Alive or dead of other cause	118	Complete dates are available and there are more than 0 days of survival	Alive	Localized	0	98	Blank(s)	2	200	0	0	3	0	0
97060515	70-74 years	White	Female	2004	Divorced	50	None	None; diagnosed at autopsy	Radiation after surgery	Radioisotopes	No/Unknown	Unknown	I	T1	N0	M0	Alive or dead of other cause	142	Complete dates are available and there are more than 0 days of survival	Alive	Localized	0	98	Blank(s)	11	100	0	0	3	0	0
65833874	35-39 years	White	Female	2006	Single (never married)	50	None	None; diagnosed at autopsy	No radiation and/or cancer-directed surgery	None/Unknown	No/Unknown	Unknown	I	T1	N0	M0	Alive or dead of other cause	108	Complete dates are available and there are more than 0 days of survival	Alive	Localized	0	98	Blank(s)	11	100	0	0	3	0	0
97045892	55-59 years	Black	Female	2010	Widowed	40	None	None; diagnosed at autopsy	No radiation and/or cancer-directed surgery	None/Unknown	No/Unknown	Unknown	I	T1	N0	M0	N/A not first tumor	64	Complete dates are available and there are more than 0 days of survival	Alive	Localized	0	98	Blank(s)	20	100	0	0	3	0	0
68714301	35-39 years	White	Male	2011	Married (including common law)	50	None	None; diagnosed at autopsy	No radiation and/or cancer-directed surgery	None/Unknown	No/Unknown	Well differentiated; Grade I	I	T2	N0	M0	Alive or dead of other cause	54	Complete dates are available and there are more than 0 days of survival	Alive	Localized	0	98	Blank(s)	40	400	0	0	3	0	0
65833396	60-64 years	White	Female	2006	Married (including common law)	50	1 to 3 regional lymph nodes removed	None; diagnosed at autopsy	Radiation after surgery	Radioisotopes	No/Unknown	Unknown	I	T1	N0	M0	N/A not first tumor	109	Complete dates are available and there are more than 0 days of survival	Alive	Localized	2	0	Blank(s)	6	100	0	0	3	3	0
97044989	20-24 years	White	Female	2005	Single (never married)	50	None	None; diagnosed at autopsy	No radiation and/or cancer-directed surgery	None/Unknown	No/Unknown	Unknown	I	T1	N0	M0	Alive or dead of other cause	127	Complete dates are available and there are more than 0 days of survival	Alive	Localized	0	98	Blank(s)	1	100	0	0	3	0	0
89201223	40-44 years	White	Female	2007	Married (including common law)	50	1 to 3 regional lymph nodes removed	None; diagnosed at autopsy	Radiation after surgery	Radioisotopes	No/Unknown	Unknown	I	T2	N0	M0	N/A not first tumor	106	Complete dates are available and there are more than 0 days of survival	Alive	Localized	2	0	Blank(s)	25	100	0	0	3	3	0
65829838	60-64 years	White	Female	2007	Divorced	50	None	None; diagnosed at autopsy	Radiation after surgery	Radioisotopes	No/Unknown	Unknown	I	T1	N0	M0	N/A not first tumor	31	Complete dates are available and there are more than 0 days of survival	Dead	Localized	0	98	Blank(s)	13	100	0	0	3	0	0
89189539	50-54 years	White	Female	2006	Married (including common law)	50	None	None; diagnosed at autopsy	No radiation and/or cancer-directed surgery	None/Unknown	No/Unknown	Unknown	I	T1	N0	M0	N/A not first tumor	110	Complete dates are available and there are more than 0 days of survival	Alive	Localized	0	98	Blank(s)	3	300	0	0	3	0	0
89056102	45-49 years	White	Female	2005	Married (including common law)	50	None	Non-primary surgical procedure performed	Radiation after surgery	Radioisotopes	No/Unknown	Unknown	I	T1	N0	M0	N/A not first tumor	123	Complete dates are available and there are more than 0 days of survival	Alive	Localized	0	98	Blank(s)	15	400	0	0	3	0	0
71368619	60-64 years	Other (American Indian/AK Native, Asian/Pacific Islander)	Female	2014	Married (including common law)	21	None	None; diagnosed at autopsy	No radiation and/or cancer-directed surgery	None/Unknown	No/Unknown	Unknown	I	T1	N0	M0	Alive or dead of other cause	21	Complete dates are available and there are more than 0 days of survival	Alive	Localized	0	98	Blank(s)	20	400	0	0	3	0	0
68713195	25-29 years	White	Female	2010	Married (including common law)	50	None	None; diagnosed at autopsy	Radiation after surgery	Radioisotopes	No/Unknown	Unknown	I	T1	N0	M0	Alive or dead of other cause	63	Incomplete dates are available and there cannot be zero days of follow-up	Alive	Localized	0	98	Blank(s)	11	410	0	0	3	0	0
65824790	30-34 years	White	Female	2006	Married (including common law)	50	None	None; diagnosed at autopsy	No radiation and/or cancer-directed surgery	None/Unknown	No/Unknown	Unknown	I	T2	N0	M0	Alive or dead of other cause	98	Complete dates are available and there are more than 0 days of survival	Alive	Localized	0	98	Blank(s)	35	100	0	0	3	0	0
97028090	50-54 years	White	Female	2004	Married (including common law)	50	None	None; diagnosed at autopsy	No radiation and/or cancer-directed surgery	None/Unknown	No/Unknown	Unknown	I	T1	N0	M0	Alive or dead of other cause	134	Complete dates are available and there are more than 0 days of survival	Alive	Localized	0	98	Blank(s)	10	200	0	0	3	1	1
97023653	45-49 years	White	Female	2004	Married (including common law)	50	None	None; diagnosed at autopsy	Radiation after surgery	Radioisotopes	No/Unknown	Unknown	I	T1	N0	M0	Alive or dead of other cause	132	Complete dates are available and there are more than 0 days of survival	Alive	Localized	0	98	Blank(s)	20	100	0	0	3	0	0
65823752	40-44 years	White	Female	2006	Single (never married)	50	None	None; diagnosed at autopsy	No radiation and/or cancer-directed surgery	None/Unknown	No/Unknown	Unknown	I	T2	N0	M0	Alive or dead of other cause	99	Complete dates are available and there are more than 0 days of survival	Alive	Localized	0	98	Blank(s)	30	400	0	0	3	0	0
85617289	60-64 years	White	Female	2014	Married (including common law)	50	None	None; diagnosed at autopsy	Radiation after surgery	Radioisotopes	No/Unknown	Unknown	I	T1	N0	M0	N/A not first tumor	21	Complete dates are available and there are more than 0 days of survival	Alive	Localized	0	98	Blank(s)	18	400	0	0	3	0	0
68707249	70-74 years	White	Female	2012	Widowed	50	None	None; diagnosed at autopsy	No radiation and/or cancer-directed surgery	None/Unknown	No/Unknown	Unknown	I	T1	N0	M0	N/A not first tumor	43	Complete dates are available and there are more than 0 days of survival	Alive	Localized	0	98	Blank(s)	4	200	0	0	3	0	0
65800463	30-34 years	White	Male	2006	Married (including common law)	50	None	None; diagnosed at autopsy	No radiation and/or cancer-directed surgery	Recommended, unknown if administered	No/Unknown	Unknown	I	T3	N0	M0	Alive or dead of other cause	110	Complete dates are available and there are more than 0 days of survival	Alive	Localized	0	98	Blank(s)	45	100	0	0	3	0	0
84536981	55-59 years	White	Male	2004	Married (including common law)	50	None	None; diagnosed at autopsy	Radiation after surgery	Radioisotopes	No/Unknown	Moderately differentiated; Grade II	I	T1	N0	M0	N/A not first tumor	133	Complete dates are available and there are more than 0 days of survival	Alive	Localized	0	98	Blank(s)	11	100	0	0	3	0	0
97015846	30-34 years	Black	Female	2005	Married (including common law)	50	None	None; diagnosed at autopsy	No radiation and/or cancer-directed surgery	Recommended, unknown if administered	No/Unknown	Unknown	I	T2	N0	M0	Alive or dead of other cause	127	Complete dates are available and there are more than 0 days of survival	Alive	Localized	0	98	Blank(s)	40	400	0	0	3	0	0
65798190	35-39 years	White	Female	2006	Unknown	50	4 or more regional lymph nodes removed	None; diagnosed at autopsy	Radiation after surgery	Radioisotopes	No/Unknown	Unknown	I	T2	N1a	M0	Alive or dead of other cause	110	Complete dates are available and there are more than 0 days of survival	Alive	Regional	16	2	Blank(s)	40	200	120	0	3	3	0
97015727	15-19 years	White	Female	2005	Single (never married)	40	None	None; diagnosed at autopsy	Radiation after surgery	Radioisotopes	No/Unknown	Unknown	I	T2	N0	M0	Alive or dead of other cause	131	Complete dates are available and there are more than 0 days of survival	Alive	Localized	0	98	Blank(s)	22	400	0	0	3	0	0
97011882	45-49 years	White	Female	2004	Unknown	50	None	None; diagnosed at autopsy	No radiation and/or cancer-directed surgery	None/Unknown	No/Unknown	Unknown	I	T1	N0	M0	Alive or dead of other cause	142	Complete dates are available and there are more than 0 days of survival	Alive	Localized	0	98	Blank(s)	20	300	0	0	3	1	0
72612005	85+ years	White	Male	2015	Married (including common law)	21	None	None; diagnosed at autopsy	No radiation and/or cancer-directed surgery	None/Unknown	No/Unknown	Unknown	I	T1	N0	M0	Alive or dead of other cause	1	Complete dates are available and there are more than 0 days of survival	Alive	Localized	0	98	Blank(s)	15	400	0	0	3	0	0
71368166	35-39 years	White	Female	2013	Single (never married)	23	None	None; diagnosed at autopsy	Radiation after surgery	Radioisotopes	No/Unknown	Well differentiated; Grade I	I	T1	N0	M0	Alive or dead of other cause	24	Complete dates are available and there are more than 0 days of survival	Alive	Localized	0	98	Blank(s)	11	100	0	0	3	0	0
68698028	40-44 years	White	Female	2011	Divorced	50	4 or more regional lymph nodes removed	None; diagnosed at autopsy	Radiation after surgery	Radioisotopes	No/Unknown	Well differentiated; Grade I	I	T3	N0	M0	Alive or dead of other cause	52	Complete dates are available and there are more than 0 days of survival	Alive	Localized	12	0	Blank(s)	45	200	0	0	3	3	0
65796148	20-24 years	White	Male	2006	Single (never married)	50	Biopsy or aspiration of regional lymph node, NOS	None; diagnosed at autopsy	Radiation after surgery	Radioactive implants	No/Unknown	Unknown	I	T1	N0	M0	Alive or dead of other cause	18	Complete dates are available and there are more than 0 days of survival	Dead	Localized	1	0	Blank(s)	18	100	0	0	3	3	0
96218836	15-19 years	White	Male	2004	Single (never married)	21	Biopsy or aspiration of regional lymph node, NOS	None; diagnosed at autopsy	Radiation after surgery	Radioisotopes	No/Unknown	Unknown	I	T2	N0	M0	Alive or dead of other cause	134	Complete dates are available and there are more than 0 days of survival	Alive	Localized	1	0	Blank(s)	24	400	0	0	3	0	0
81157825	35-39 years	White	Female	2015	Married (including common law)	50	4 or more regional lymph nodes removed	None; diagnosed at autopsy	No radiation and/or cancer-directed surgery	None/Unknown	No/Unknown	Well differentiated; Grade I	I	T3	N0	M0	Alive or dead of other cause	8	Complete dates are available and there are more than 0 days of survival	Alive	Regional	4	0	Blank(s)	6	450	0	0	3	3	0
65784690	25-29 years	White	Female	2006	Married (including common law)	23	None	None; diagnosed at autopsy	No radiation and/or cancer-directed surgery	None/Unknown	No/Unknown	Unknown	I	T1	N0	M0	Alive or dead of other cause	114	Complete dates are available and there are more than 0 days of survival	Alive	Localized	0	98	Blank(s)	17	400	0	0	3	1	0
81152144	40-44 years	White	Male	2014	Married (including common law)	50	1 to 3 regional lymph nodes removed	None; diagnosed at autopsy	No radiation and/or cancer-directed surgery	None/Unknown	No/Unknown	Unknown	I	T3	N0	M0	Alive or dead of other cause	7	Complete dates are available and there are more than 0 days of survival	Alive	Localized	1	0	Blank(s)	45	400	0	0	3	3	0
68692183	25-29 years	White	Female	2011	Married (including common law)	50	4 or more regional lymph nodes removed	None; diagnosed at autopsy	Radiation after surgery	Radioisotopes	No/Unknown	Unknown	I	T2	N0	M0	Alive or dead of other cause	55	Complete dates are available and there are more than 0 days of survival	Alive	Localized	5	0	Blank(s)	23	400	0	0	3	3	0
65764129	40-44 years	White	Female	2006	Single (never married)	50	None	None; diagnosed at autopsy	No radiation and/or cancer-directed surgery	None/Unknown	No/Unknown	Unknown	I	T2	N0	M0	Alive or dead of other cause	116	Complete dates are available and there are more than 0 days of survival	Alive	Localized	0	98	Blank(s)	26	400	0	0	3	0	0
81100024	35-39 years	White	Female	2013	Married (including common law)	23	None	None; diagnosed at autopsy	Radiation after surgery	Radioisotopes	No/Unknown	Unknown	I	T2	N0	M0	Alive or dead of other cause	25	Complete dates are available and there are more than 0 days of survival	Alive	Localized	0	98	Blank(s)	22	400	0	0	3	0	0
81091129	75-79 years	White	Female	2013	Single (never married)	50	4 or more regional lymph nodes removed	None; diagnosed at autopsy	No radiation and/or cancer-directed surgery	None/Unknown	No/Unknown	Unknown	I	T1	N0	M0	Alive or dead of other cause	27	Complete dates are available and there are more than 0 days of survival	Alive	Localized	4	0	Blank(s)	12	300	0	0	3	0	0
65752144	25-29 years	White	Female	2006	Single (never married)	50	1 to 3 regional lymph nodes removed	None; diagnosed at autopsy	Radiation after surgery	Radioisotopes	No/Unknown	Unknown	I	T3	N0	M0	Alive or dead of other cause	108	Complete dates are available and there are more than 0 days of survival	Alive	Localized	1	0	Blank(s)	70	100	0	0	3	3	0
81072221	55-59 years	White	Female	2013	Single (never married)	50	None	None; diagnosed at autopsy	Radiation after surgery	Radioisotopes	No/Unknown	Unknown	I	T1	N0	M0	Alive or dead of other cause	33	Complete dates are available and there are more than 0 days of survival	Alive	Localized	0	98	Blank(s)	15	400	0	0	3	0	0
81046337	30-34 years	White	Male	2012	Unknown	23	None	None; diagnosed at autopsy	No radiation and/or cancer-directed surgery	None/Unknown	No/Unknown	Unknown	I	TX	N0	M0	Alive or dead of other cause	43	Complete dates are available and there are more than 0 days of survival	Alive	Localized	0	98	Blank(s)	999	100	0	0	3	0	0
71367005	20-24 years	White	Female	2014	Single (never married)	23	1 to 3 regional lymph nodes removed	None; diagnosed at autopsy	No radiation and/or cancer-directed surgery	None/Unknown	No/Unknown	Well differentiated; Grade I	I	T2	N0	M0	Alive or dead of other cause	17	Complete dates are available and there are more than 0 days of survival	Alive	Localized	1	0	Blank(s)	30	400	0	0	3	3	0
68684821	30-34 years	White	Male	2011	Married (including common law)	50	4 or more regional lymph nodes removed	None; diagnosed at autopsy	Radiation after surgery	Radioisotopes	No/Unknown	Unknown	I	T2	N1b	M0	Alive or dead of other cause	58	Complete dates are available and there are more than 0 days of survival	Alive	Regional	41	29	Blank(s)	30	400	135	0	3	3	0
65740869	20-24 years	White	Female	2006	Single (never married)	50	None	None; diagnosed at autopsy	Radiation after surgery	Radioisotopes	No/Unknown	Unknown	I	T1	N0	M0	Alive or dead of other cause	116	Complete dates are available and there are more than 0 days of survival	Alive	Localized	0	98	Blank(s)	19	100	0	0	3	0	0
81027962	50-54 years	White	Male	2012	Married (including common law)	50	None	None; diagnosed at autopsy	Radiation after surgery	Radioisotopes	No/Unknown	Well differentiated; Grade I	I	T1	N0	M0	Alive or dead of other cause	44	Complete dates are available and there are more than 0 days of survival	Alive	Localized	0	98	Blank(s)	14	100	0	0	3	0	0
81021730	60-64 years	White	Female	2012	Married (including common law)	0	None	None; diagnosed at autopsy	No radiation and/or cancer-directed surgery	None/Unknown	Yes	Unknown	I	T1	N0	M0	N/A not first tumor	3	Complete dates are available and there are more than 0 days of survival	Dead	Localized	0	98	Blank(s)	18	100	0	0	1	0	0
65732251	60-64 years	White	Female	2006	Divorced	50	1 to 3 regional lymph nodes removed	None; diagnosed at autopsy	Radiation after surgery	Radioisotopes	No/Unknown	Unknown	I	T1	N0	M0	Alive or dead of other cause	105	Complete dates are available and there are more than 0 days of survival	Alive	Localized	1	0	Blank(s)	20	400	0	0	3	3	0
81005074	40-44 years	White	Female	2011	Married (including common law)	50	1 to 3 regional lymph nodes removed	None; diagnosed at autopsy	No radiation and/or cancer-directed surgery	None/Unknown	No/Unknown	Unknown	I	T1	N0	M0	Alive or dead of other cause	50	Complete dates are available and there are more than 0 days of survival	Alive	Localized	2	0	Blank(s)	16	100	0	0	3	3	0
80222419	15-19 years	Black	Female	2011	Single (never married)	50	1 to 3 regional lymph nodes removed	None; diagnosed at autopsy	Radiation after surgery	Radioisotopes	No/Unknown	Well differentiated; Grade I	I	T2	N0	M0	Alive or dead of other cause	56	Complete dates are available and there are more than 0 days of survival	Alive	Localized	1	0	Blank(s)	25	400	0	0	3	3	0
68684243	35-39 years	Black	Female	2011	Unknown	50	4 or more regional lymph nodes removed	None; diagnosed at autopsy	Radiation after surgery	Radioisotopes	No/Unknown	Well differentiated; Grade I	I	T2	N0	M0	Alive or dead of other cause	57	Complete dates are available and there are more than 0 days of survival	Alive	Localized	4	0	Blank(s)	30	400	0	0	3	3	0
65728714	40-44 years	White	Male	2006	Married (including common law)	50	None	None; diagnosed at autopsy	Radiation after surgery	Radioisotopes	No/Unknown	Unknown	I	T3	N0	M0	Alive or dead of other cause	118	Complete dates are available and there are more than 0 days of survival	Alive	Localized	0	98	Blank(s)	43	200	0	0	3	0	0
96000956	75-79 years	White	Female	2012	Widowed	23	1 to 3 regional lymph nodes removed	None; diagnosed at autopsy	No radiation and/or cancer-directed surgery	None/Unknown	No/Unknown	Unknown	I	T1	N0	M0	N/A not first tumor	19	Complete dates are available and there are more than 0 days of survival	Alive	Localized	2	0	Blank(s)	15	100	0	0	3	3	0
65728708	40-44 years	Other (American Indian/AK Native, Asian/Pacific Islander)	Female	2006	Married (including common law)	50	None	None; diagnosed at autopsy	No radiation and/or cancer-directed surgery	None/Unknown	No/Unknown	Unknown	I	T3	N0	M0	Alive or dead of other cause	118	Complete dates are available and there are more than 0 days of survival	Alive	Localized	0	98	Blank(s)	48	100	0	0	3	0	0
80175796	65-69 years	White	Female	2010	Married (including common law)	50	1 to 3 regional lymph nodes removed	None; diagnosed at autopsy	No radiation and/or cancer-directed surgery	None/Unknown	No/Unknown	Moderately differentiated; Grade II	I	T1	N0	M0	N/A not first tumor	66	Complete dates are available and there are more than 0 days of survival	Alive	Localized	1	0	Blank(s)	11	400	0	0	3	3	0
95085467	60-64 years	White	Male	2014	Married (including common law)	0	None	None; diagnosed at autopsy	No radiation and/or cancer-directed surgery	None/Unknown	No/Unknown	Unknown	I	T1	N0	M0	Alive or dead of other cause	12	Complete dates are available and there are more than 0 days of survival	Alive	Localized	0	98	Blank(s)	15	200	0	0	1	0	0
72914198	70-74 years	White	Female	2015	Widowed	50	1 to 3 regional lymph nodes removed	None; diagnosed at autopsy	No radiation and/or cancer-directed surgery	None/Unknown	No/Unknown	Unknown	I	T1	N0	M0	Alive or dead of other cause	4	Complete dates are available and there are more than 0 days of survival	Alive	Localized	1	0	Blank(s)	18	415	0	0	3	2	0
71541580	35-39 years	White	Female	2015	Married (including common law)	23	1 to 3 regional lymph nodes removed	None; diagnosed at autopsy	Radiation after surgery	Radioisotopes	No/Unknown	Unknown	I	T2	N0	M0	Alive or dead of other cause	9	Complete dates are available and there are more than 0 days of survival	Alive	Localized	3	0	Blank(s)	36	400	0	0	3	3	0
71341063	55-59 years	White	Male	2014	Married (including common law)	20	None	None; diagnosed at autopsy	Radiation after surgery	Radioisotopes	No/Unknown	Unknown	I	T1	N0	M0	Alive or dead of other cause	22	Complete dates are available and there are more than 0 days of survival	Alive	Localized	0	98	Blank(s)	20	100	0	0	3	0	0
68681963	40-44 years	Other (American Indian/AK Native, Asian/Pacific Islander)	Female	2011	Married (including common law)	23	None	None; diagnosed at autopsy	No radiation and/or cancer-directed surgery	None/Unknown	No/Unknown	Moderately differentiated; Grade II	I	T3	N0	M0	Alive or dead of other cause	56	Complete dates are available and there are more than 0 days of survival	Alive	Localized	0	98	Blank(s)	45	400	0	0	3	0	0
65706193	35-39 years	Unknown	Female	2005	Married (including common law)	50	None	None; diagnosed at autopsy	Radiation after surgery	Radioisotopes	No/Unknown	Moderately differentiated; Grade II	I	T3	N0	M0	Alive or dead of other cause	120	Complete dates are available and there are more than 0 days of survival	Alive	Localized	0	98	Blank(s)	50	400	0	0	3	0	0
80147816	75-79 years	White	Male	2009	Married (including common law)	23	1 to 3 regional lymph nodes removed	None; diagnosed at autopsy	Radiation after surgery	Radioisotopes	No/Unknown	Unknown	I	T1	N0	M0	Alive or dead of other cause	80	Complete dates are available and there are more than 0 days of survival	Alive	Localized	1	0	Blank(s)	19	100	0	0	3	3	0
99204001	65-69 years	White	Female	2015	Married (including common law)	23	None	None; diagnosed at autopsy	Radiation after surgery	Radioisotopes	No/Unknown	Unknown	I	T1	N0	M0	N/A not first tumor	2	Complete dates are available and there are more than 0 days of survival	Alive	Localized	0	98	Blank(s)	20	400	0	0	3	0	0
95017438	40-44 years	White	Female	2015	Unknown	50	None	None; diagnosed at autopsy	Radiation after surgery	Radioisotopes	No/Unknown	Unknown	I	T3	N0	M0	Alive or dead of other cause	0	Complete dates are available and there are more than 0 days of survival	Alive	Localized	0	98	Blank(s)	50	100	0	0	3	0	0
80093316	25-29 years	Black	Female	2008	Single (never married)	23	None	None; diagnosed at autopsy	No radiation and/or cancer-directed surgery	None/Unknown	No/Unknown	Unknown	I	T3	N0	M0	Alive or dead of other cause	94	Complete dates are available and there are more than 0 days of survival	Alive	Localized	0	98	Blank(s)	75	300	0	0	3	0	0
68674516	30-34 years	White	Female	2010	Married (including common law)	23	1 to 3 regional lymph nodes removed	None; diagnosed at autopsy	Radiation after surgery	Radioisotopes	No/Unknown	Well differentiated; Grade I	I	T2	N0	M0	Alive or dead of other cause	61	Complete dates are available and there are more than 0 days of survival	Alive	Localized	1	0	Blank(s)	26	400	0	0	3	3	0
94990458	45-49 years	White	Female	2007	Unknown	50	1 to 3 regional lymph nodes removed	None; diagnosed at autopsy	Radiation after surgery	Radioisotopes	No/Unknown	Unknown	I	T1	N0	M0	Alive or dead of other cause	100	Complete dates are available and there are more than 0 days of survival	Alive	Localized	2	0	Blank(s)	20	200	0	0	3	3	0
80087937	50-54 years	White	Female	2008	Divorced	50	None	None; diagnosed at autopsy	No radiation and/or cancer-directed surgery	None/Unknown	No/Unknown	Moderately differentiated; Grade II	I	T1	N0	M0	Alive or dead of other cause	78	Complete dates are available and there are more than 0 days of survival	Alive	Localized	0	98	Blank(s)	20	100	0	0	3	0	0
94986414	70-74 years	White	Female	2015	Unknown	50	None	None; diagnosed at autopsy	No radiation and/or cancer-directed surgery	None/Unknown	No/Unknown	Unknown	I	T1	N0	M0	Alive or dead of other cause	9	Complete dates are available and there are more than 0 days of survival	Alive	Localized	0	98	Blank(s)	18	200	0	0	3	0	0
94985589	70-74 years	White	Male	2015	Unknown	40	None	None; diagnosed at autopsy	No radiation and/or cancer-directed surgery	None/Unknown	No/Unknown	Unknown	I	T1	N0	M0	Alive or dead of other cause	10	Complete dates are available and there are more than 0 days of survival	Alive	Localized	0	98	Blank(s)	9	100	0	0	3	0	0
80071880	30-34 years	White	Female	2007	Married (including common law)	21	1 to 3 regional lymph nodes removed	None; diagnosed at autopsy	No radiation and/or cancer-directed surgery	None/Unknown	No/Unknown	Unknown	I	T2	N0	M0	Alive or dead of other cause	98	Complete dates are available and there are more than 0 days of survival	Alive	Localized	1	0	Blank(s)	24	400	0	0	3	3	0
80035314	35-39 years	White	Female	2008	Single (never married)	50	4 or more regional lymph nodes removed	None; diagnosed at autopsy	Radiation before and after surgery	Radioisotopes	No/Unknown	Unknown	I	T2	N0	M0	Alive or dead of other cause	93	Complete dates are available and there are more than 0 days of survival	Alive	Localized	6	0	Blank(s)	30	200	0	0	3	0	0
71311884	20-24 years	White	Female	2012	Single (never married)	50	4 or more regional lymph nodes removed	None; diagnosed at autopsy	No radiation and/or cancer-directed surgery	None/Unknown	No/Unknown	Unknown	I	T1	N0	M0	Alive or dead of other cause	42	Complete dates are available and there are more than 0 days of survival	Alive	Localized	19	0	Blank(s)	15	200	0	0	3	3	0
68641389	25-29 years	White	Female	2010	Single (never married)	20	1 to 3 regional lymph nodes removed	None; diagnosed at autopsy	No radiation and/or cancer-directed surgery	None/Unknown	No/Unknown	Unknown	I	T2	N0	M0	Alive or dead of other cause	62	Complete dates are available and there are more than 0 days of survival	Alive	Localized	3	0	Blank(s)	40	400	0	0	3	3	0
99176801	35-39 years	Black	Female	2015	Single (never married)	21	None	None; diagnosed at autopsy	No radiation and/or cancer-directed surgery	None/Unknown	No/Unknown	Moderately differentiated; Grade II	I	T2	N0	M0	Alive or dead of other cause	0	Complete dates are available and there are more than 0 days of survival	Alive	Localized	0	98	Blank(s)	22	100	0	0	3	0	0
94967384	40-44 years	White	Female	2015	Married (including common law)	50	1 to 3 regional lymph nodes removed	None; diagnosed at autopsy	No radiation and/or cancer-directed surgery	None/Unknown	No/Unknown	Well differentiated; Grade I	I	T2	N0	M0	Alive or dead of other cause	5	Complete dates are available and there are more than 0 days of survival	Alive	Localized	1	0	Blank(s)	35	200	0	0	3	3	0
79106417	60-64 years	White	Female	2005	Married (including common law)	21	None	None; diagnosed at autopsy	No radiation and/or cancer-directed surgery	None/Unknown	No/Unknown	Unknown	I	T1	N0	M0	Alive or dead of other cause	126	Complete dates are available and there are more than 0 days of survival	Alive	Localized	0	98	Blank(s)	13	100	0	0	3	0	0
68638924	25-29 years	Other (American Indian/AK Native, Asian/Pacific Islander)	Female	2009	Single (never married)	50	None	None; diagnosed at autopsy	Radiation after surgery	Radioisotopes	No/Unknown	Unknown	I	T2	N0	M0	Alive or dead of other cause	74	Complete dates are available and there are more than 0 days of survival	Alive	Localized	0	98	Blank(s)	35	400	0	0	1	0	0
94959026	80-84 years	White	Male	2015	Married (including common law)	50	None	None; diagnosed at autopsy	No radiation and/or cancer-directed surgery	None/Unknown	No/Unknown	Unknown	I	T1	N0	M0	N/A not first tumor	4	Complete dates are available and there are more than 0 days of survival	Alive	Localized	0	98	Blank(s)	20	400	0	0	3	0	0
79100605	40-44 years	Black	Female	2004	Married (including common law)	50	None	None; diagnosed at autopsy	Radiation after surgery	Radioisotopes	No/Unknown	Unknown	I	T2	N0	M0	Alive or dead of other cause	141	Complete dates are available and there are more than 0 days of survival	Alive	Localized	0	98	Blank(s)	38	400	0	0	3	0	0
79056759	60-64 years	White	Female	2009	Divorced	50	None	None; diagnosed at autopsy	No radiation and/or cancer-directed surgery	None/Unknown	No/Unknown	Unknown	I	T1	N0	M0	N/A not first tumor	74	Complete dates are available and there are more than 0 days of survival	Alive	Localized	0	98	Blank(s)	13	100	0	0	3	0	0
94937730	50-54 years	White	Male	2014	Married (including common law)	50	1 to 3 regional lymph nodes removed	None; diagnosed at autopsy	Radiation after surgery	Radioisotopes	No/Unknown	Unknown	I	T1	N0	M0	Alive or dead of other cause	21	Complete dates are available and there are more than 0 days of survival	Alive	Localized	1	0	Blank(s)	10	100	0	0	3	3	0
79045314	75-79 years	Black	Female	2006	Married (including common law)	50	None	None; diagnosed at autopsy	Radiation after surgery	Radioisotopes	No/Unknown	Unknown	I	T1	N0	M0	Alive or dead of other cause	79	Complete dates are available and there are more than 0 days of survival	Dead	Localized	0	98	Blank(s)	17	100	0	0	3	0	0
71540682	50-54 years	Other (American Indian/AK Native, Asian/Pacific Islander)	Female	2015	Married (including common law)	21	None	None; diagnosed at autopsy	No radiation and/or cancer-directed surgery	None/Unknown	No/Unknown	Unknown	I	T1	N0	M0	Alive or dead of other cause	9	Complete dates are available and there are more than 0 days of survival	Alive	Localized	0	98	Blank(s)	16	100	0	0	3	0	0
71308472	60-64 years	White	Female	2013	Married (including common law)	50	1 to 3 regional lymph nodes removed	None; diagnosed at autopsy	No radiation and/or cancer-directed surgery	None/Unknown	No/Unknown	Unknown	I	T1	N0	M0	Alive or dead of other cause	0	Complete dates are available and there are more than 0 days of survival	Alive	Localized	1	0	Blank(s)	3	100	0	0	3	3	0
68617070	40-44 years	White	Female	2010	Single (never married)	50	None	None; diagnosed at autopsy	Radiation after surgery	Radioisotopes	No/Unknown	Well differentiated; Grade I	I	T2	N0	M0	Alive or dead of other cause	55	Complete dates are available and there are more than 0 days of survival	Alive	Localized	0	98	Blank(s)	32	200	0	0	3	0	0
99160079	55-59 years	White	Female	2015	Married (including common law)	50	None	None; diagnosed at autopsy	No radiation and/or cancer-directed surgery	None/Unknown	No/Unknown	Unknown	I	T1	N0	M0	Alive or dead of other cause	4	Complete dates are available and there are more than 0 days of survival	Alive	Localized	0	98	Blank(s)	10	400	0	0	3	0	0
78184629	70-74 years	White	Female	2007	Widowed	50	None	None; diagnosed at autopsy	Radiation after surgery	Radioisotopes	No/Unknown	Unknown	I	T1	N0	M0	Alive or dead of other cause	99	Complete dates are available and there are more than 0 days of survival	Alive	Localized	0	98	Blank(s)	11	100	0	0	3	0	0
78158187	30-34 years	White	Female	2005	Married (including common law)	50	None	None; diagnosed at autopsy	No radiation and/or cancer-directed surgery	None/Unknown	No/Unknown	Unknown	I	T3	N0	M0	Alive or dead of other cause	57	Complete dates are available and there are more than 0 days of survival	Alive	Localized	0	98	Blank(s)	48	400	0	0	3	0	0
92604694	30-34 years	White	Female	2009	Single (never married)	21	None	None; diagnosed at autopsy	No radiation and/or cancer-directed surgery	None/Unknown	No/Unknown	Unknown	I	T1	N0	M0	Alive or dead of other cause	79	Complete dates are available and there are more than 0 days of survival	Alive	Localized	0	98	Blank(s)	6	100	0	0	3	0	0
99158470	35-39 years	White	Female	2015	Married (including common law)	50	None	None; diagnosed at autopsy	Radiation after surgery	Radioisotopes	No/Unknown	Unknown	I	T1	N0	M0	Alive or dead of other cause	0	Complete dates are available and there are more than 0 days of survival	Alive	Localized	0	98	Blank(s)	13	400	0	0	3	0	0
94920285	20-24 years	White	Male	2015	Single (never married)	80	None	None; diagnosed at autopsy	Radiation after surgery	Radioisotopes	No/Unknown	Unknown	I	T3	N0	M0	N/A not first tumor	11	Complete dates are available and there are more than 0 days of survival	Alive	Localized	0	98	Blank(s)	48	100	0	0	3	0	0
92608043	50-54 years	Black	Female	2009	Unknown	50	None	None; diagnosed at autopsy	Radiation after surgery	Radioisotopes	No/Unknown	Unknown	I	T1	N0	M0	Alive or dead of other cause	80	Complete dates are available and there are more than 0 days of survival	Alive	Localized	0	98	Blank(s)	19	100	0	0	3	0	0
68616505	45-49 years	White	Female	2010	Single (never married)	50	None	None; diagnosed at autopsy	Radiation after surgery	Radioisotopes	No/Unknown	Unknown	I	T1	N0	M0	Alive or dead of other cause	42	Complete dates are available and there are more than 0 days of survival	Dead	Localized	0	98	Blank(s)	15	400	0	0	3	0	0
94910081	70-74 years	White	Male	2014	Married (including common law)	21	None	None; diagnosed at autopsy	No radiation and/or cancer-directed surgery	None/Unknown	No/Unknown	Unknown	I	T1	N0	M0	Alive or dead of other cause	12	Complete dates are available and there are more than 0 days of survival	Alive	Localized	0	98	Blank(s)	20	100	0	0	3	0	0
77197325	65-69 years	White	Female	2015	Single (never married)	23	None	None; diagnosed at autopsy	No radiation and/or cancer-directed surgery	None/Unknown	No/Unknown	Well differentiated; Grade I	I	T1	N0	M0	Alive or dead of other cause	0	Complete dates are available and there are more than 0 days of survival	Alive	Localized	0	98	Blank(s)	13	100	0	0	3	0	0
92615762	65-69 years	White	Female	2010	Widowed	40	None	None; diagnosed at autopsy	No radiation and/or cancer-directed surgery	None/Unknown	No/Unknown	Unknown	I	T1	N0	M0	N/A not first tumor	70	Complete dates are available and there are more than 0 days of survival	Alive	Localized	0	98	Blank(s)	12	100	0	0	3	0	0
92616661	50-54 years	White	Female	2009	Married (including common law)	50	1 to 3 regional lymph nodes removed	None; diagnosed at autopsy	Radiation after surgery	Radioisotopes	No/Unknown	Unknown	I	T1	N0	M0	Alive or dead of other cause	78	Complete dates are available and there are more than 0 days of survival	Alive	Localized	2	0	Blank(s)	19	400	0	0	3	3	0
77183073	25-29 years	White	Female	2014	Single (never married)	50	4 or more regional lymph nodes removed	None; diagnosed at autopsy	Radiation after surgery	Radioisotopes	No/Unknown	Unknown	I	T4a	N0	M0	Alive or dead of other cause	12	Complete dates are available and there are more than 0 days of survival	Alive	Regional	10	0	Blank(s)	25	560	0	0	3	3	0
99157252	30-34 years	White	Female	2015	Single (never married)	50	None	None; diagnosed at autopsy	Radiation after surgery	Beam radiation	No/Unknown	Unknown	I	T2	N0	M0	Alive or dead of other cause	3	Complete dates are available and there are more than 0 days of survival	Alive	Localized	0	98	Blank(s)	25	100	0	0	3	0	0
77172651	35-39 years	White	Female	2015	Married (including common law)	50	4 or more regional lymph nodes removed	None; diagnosed at autopsy	No radiation and/or cancer-directed surgery	None/Unknown	No/Unknown	Unknown	I	T1	N1a	M0	Alive or dead of other cause	11	Complete dates are available and there are more than 0 days of survival	Alive	Regional	5	3	Blank(s)	15	100	120	0	3	3	0
92635245	30-34 years	Black	Male	2009	Single (never married)	21	None	None; diagnosed at autopsy	No radiation and/or cancer-directed surgery	None/Unknown	No/Unknown	Unknown	I	T3	N0	M0	Alive or dead of other cause	74	Complete dates are available and there are more than 0 days of survival	Alive	Localized	0	98	Blank(s)	55	300	0	0	3	0	1
94897448	50-54 years	White	Female	2014	Married (including common law)	50	None	None; diagnosed at autopsy	No radiation and/or cancer-directed surgery	None/Unknown	No/Unknown	Unknown	I	T1	N0	M0	Alive or dead of other cause	12	Complete dates are available and there are more than 0 days of survival	Alive	Localized	0	98	Blank(s)	19	410	0	0	3	0	0
71292438	70-74 years	White	Female	2013	Married (including common law)	50	None	None; diagnosed at autopsy	No radiation and/or cancer-directed surgery	None/Unknown	No/Unknown	Well differentiated; Grade I	I	T1	N0	M0	N/A not first tumor	31	Complete dates are available and there are more than 0 days of survival	Alive	Localized	0	98	Blank(s)	15	100	0	0	3	0	0
92647471	60-64 years	White	Female	2009	Married (including common law)	50	None	None; diagnosed at autopsy	Radiation after surgery	Radioisotopes	No/Unknown	Unknown	I	T1	N0	M0	Alive or dead of other cause	83	Complete dates are available and there are more than 0 days of survival	Alive	Localized	0	98	Blank(s)	20	300	0	0	3	0	0
92648421	40-44 years	Black	Female	2009	Single (never married)	21	None	None; diagnosed at autopsy	Radiation after surgery	Radioisotopes	No/Unknown	Unknown	I	T2	N0	M0	Alive or dead of other cause	76	Complete dates are available and there are more than 0 days of survival	Alive	Localized	0	98	Blank(s)	39	100	0	0	3	0	0
68615450	30-34 years	White	Female	2010	Married (including common law)	21	None	None; diagnosed at autopsy	No radiation and/or cancer-directed surgery	None/Unknown	No/Unknown	Unknown	I	T3	N0	M0	Alive or dead of other cause	51	Complete dates are available and there are more than 0 days of survival	Alive	Localized	0	98	Blank(s)	51	400	0	0	3	0	0
92654852	40-44 years	White	Female	2009	Single (never married)	50	1 to 3 regional lymph nodes removed	None; diagnosed at autopsy	Radiation after surgery	Radioisotopes	No/Unknown	Unknown	I	T3	N0	M0	Alive or dead of other cause	78	Complete dates are available and there are more than 0 days of survival	Alive	Localized	2	0	Blank(s)	55	400	0	0	3	3	0
77146985	20-24 years	White	Female	2014	Single (never married)	50	4 or more regional lymph nodes removed	None; diagnosed at autopsy	Radiation after surgery	Radioisotopes	No/Unknown	Well differentiated; Grade I	I	T2	N0	M0	Alive or dead of other cause	8	Complete dates are available and there are more than 0 days of survival	Alive	Localized	4	0	Blank(s)	25	100	0	0	3	3	0
92667811	35-39 years	White	Female	2009	Married (including common law)	50	None	None; diagnosed at autopsy	No radiation and/or cancer-directed surgery	None/Unknown	No/Unknown	Well differentiated; Grade I	I	T2	N0	M0	Alive or dead of other cause	52	Complete dates are available and there are more than 0 days of survival	Alive	Localized	0	98	Blank(s)	24	100	0	0	3	0	0
99152052	65-69 years	White	Female	2015	Widowed	50	1 to 3 regional lymph nodes removed	None; diagnosed at autopsy	Radiation after surgery	Radioisotopes	No/Unknown	Unknown	I	T1	N0	M0	Alive or dead of other cause	0	Complete dates are available and there are more than 0 days of survival	Alive	Localized	1	0	Blank(s)	14	100	0	0	3	3	0
92673125	45-49 years	White	Female	2010	Married (including common law)	50	None	None; diagnosed at autopsy	Radiation after surgery	Radioisotopes	No/Unknown	Unknown	I	T1	N0	M0	Alive or dead of other cause	71	Complete dates are available and there are more than 0 days of survival	Alive	Localized	0	98	Blank(s)	991	100	0	0	3	0	0
77121341	85+ years	White	Female	2014	Widowed	50	None	None; diagnosed at autopsy	No radiation and/or cancer-directed surgery	None/Unknown	No/Unknown	Moderately differentiated; Grade II	I	T1	N0	M0	Alive or dead of other cause	23	Complete dates are available and there are more than 0 days of survival	Alive	Localized	0	98	Blank(s)	16	400	0	0	3	0	0
77114223	70-74 years	White	Female	2013	Married (including common law)	50	None	None; diagnosed at autopsy	Radiation after surgery	Radioisotopes	No/Unknown	Unknown	I	T1	N0	M0	Alive or dead of other cause	30	Complete dates are available and there are more than 0 days of survival	Alive	Localized	0	98	Blank(s)	20	100	0	0	3	0	0
68611387	40-44 years	White	Female	2010	Single (never married)	50	None	None; diagnosed at autopsy	Radiation after surgery	Radioisotopes	No/Unknown	Well differentiated; Grade I	I	T3	N0	M0	Alive or dead of other cause	64	Complete dates are available and there are more than 0 days of survival	Alive	Localized	0	98	Blank(s)	55	490	0	0	3	0	0
94877395	60-64 years	White	Female	2014	Unknown	50	None	None; diagnosed at autopsy	No radiation and/or cancer-directed surgery	None/Unknown	No/Unknown	Unknown	I	T1	N0	M0	Alive or dead of other cause	15	Complete dates are available and there are more than 0 days of survival	Alive	Localized	0	98	Blank(s)	15	300	0	0	3	0	0
77100569	30-34 years	White	Female	2013	Single (never married)	50	1 to 3 regional lymph nodes removed	None; diagnosed at autopsy	Radiation after surgery	Radioisotopes	No/Unknown	Well differentiated; Grade I	I	T1	N0	M0	Alive or dead of other cause	25	Complete dates are available and there are more than 0 days of survival	Alive	Localized	1	0	Blank(s)	11	100	0	0	3	3	0
77081643	65-69 years	White	Female	2013	Married (including common law)	50	1 to 3 regional lymph nodes removed	None; diagnosed at autopsy	Radiation after surgery	Radioisotopes	No/Unknown	Well differentiated; Grade I	I	T1	N0	M0	Alive or dead of other cause	27	Complete dates are available and there are more than 0 days of survival	Alive	Localized	1	0	Blank(s)	18	200	0	0	3	3	0
99147874	10-14 years	White	Male	2014	Single (never married)	23	None	None; diagnosed at autopsy	Radiation after surgery	Radioisotopes	No/Unknown	Unknown	I	T2	N0	M0	Alive or dead of other cause	17	Complete dates are available and there are more than 0 days of survival	Alive	Localized	0	98	Blank(s)	25	100	0	0	3	0	0
94877363	35-39 years	White	Female	2014	Married (including common law)	50	None	None; diagnosed at autopsy	Radiation after surgery	Radioisotopes	No/Unknown	Unknown	I	T1	N0	M0	Alive or dead of other cause	15	Complete dates are available and there are more than 0 days of survival	Alive	Localized	0	98	Blank(s)	10	400	0	0	3	0	0
94873277	65-69 years	White	Female	2014	Married (including common law)	0	None	None; diagnosed at autopsy	No radiation and/or cancer-directed surgery	None/Unknown	No/Unknown	Unknown	I	T1	N0	M0	Alive or dead of other cause	17	Complete dates are available and there are more than 0 days of survival	Alive	Localized	0	98	Blank(s)	8	100	0	0	0	0	0
92700850	30-34 years	White	Female	2010	Single (never married)	21	None	None; diagnosed at autopsy	No radiation and/or cancer-directed surgery	None/Unknown	No/Unknown	Unknown	I	T1	N0	M0	Alive or dead of other cause	64	Complete dates are available and there are more than 0 days of survival	Alive	Localized	0	98	Blank(s)	20	100	0	0	3	0	0
75180709	65-69 years	White	Female	2005	Married (including common law)	50	None	None; diagnosed at autopsy	Radiation after surgery	Radioisotopes	No/Unknown	Unknown	I	T1	N0	M0	Alive or dead of other cause	128	Complete dates are available and there are more than 0 days of survival	Alive	Localized	0	98	Blank(s)	990	100	0	0	3	0	0
75155666	70-74 years	White	Female	2004	Widowed	50	None	Unknown; death certificate only	Radiation after surgery	Radioisotopes	No/Unknown	Unknown	I	T1	N0	M0	Alive or dead of other cause	133	Complete dates are available and there are more than 0 days of survival	Alive	Localized	0	98	Blank(s)	13	400	0	0	3	0	0
72790967	50-54 years	White	Female	2015	Single (never married)	21	None	None; diagnosed at autopsy	No radiation and/or cancer-directed surgery	None/Unknown	No/Unknown	Moderately differentiated; Grade II	I	T1	N0	M0	Alive or dead of other cause	6	Complete dates are available and there are more than 0 days of survival	Alive	Localized	0	98	Blank(s)	14	400	0	0	3	0	0
71513055	55-59 years	White	Female	2015	Divorced	40	None	None; diagnosed at autopsy	No radiation and/or cancer-directed surgery	None/Unknown	No/Unknown	Unknown	I	T1	N0	M0	Alive or dead of other cause	9	Complete dates are available and there are more than 0 days of survival	Alive	Localized	0	98	Blank(s)	10	100	0	0	3	0	0
71292423	30-34 years	White	Female	2013	Married (including common law)	50	None	None; diagnosed at autopsy	Radiation after surgery	Radioisotopes	No/Unknown	Unknown	I	T2	N0	M0	Alive or dead of other cause	34	Complete dates are available and there are more than 0 days of survival	Alive	Localized	0	98	Blank(s)	40	100	0	0	3	0	0
68598548	35-39 years	White	Female	2010	Married (including common law)	20	None	None; diagnosed at autopsy	No radiation and/or cancer-directed surgery	None/Unknown	No/Unknown	Unknown	I	TX	N0	M0	Alive or dead of other cause	62	Complete dates are available and there are more than 0 days of survival	Alive	Localized	0	98	Blank(s)	999	100	0	0	3	0	0
92737758	50-54 years	White	Female	2010	Single (never married)	50	None	None; diagnosed at autopsy	No radiation and/or cancer-directed surgery	None/Unknown	No/Unknown	Unknown	I	T1	N0	M0	Alive or dead of other cause	66	Complete dates are available and there are more than 0 days of survival	Alive	Localized	0	98	Blank(s)	14	400	0	0	3	0	0
94864465	40-44 years	White	Female	2014	Single (never married)	21	1 to 3 regional lymph nodes removed	None; diagnosed at autopsy	Radiation after surgery	Radioisotopes	No/Unknown	Unknown	I	T2	N0	M0	Alive or dead of other cause	17	Complete dates are available and there are more than 0 days of survival	Alive	Localized	3	0	Blank(s)	22	100	0	0	3	3	0
77030888	25-29 years	Black	Female	2012	Single (never married)	40	None	None; diagnosed at autopsy	Radiation after surgery	Radioisotopes	No/Unknown	Well differentiated; Grade I	I	T2	N0	M0	Alive or dead of other cause	41	Complete dates are available and there are more than 0 days of survival	Alive	Localized	0	98	Blank(s)	27	400	0	0	3	0	0
92742725	60-64 years	White	Female	2010	Unknown	50	Number of regional lymph nodes removed unknown	None; diagnosed at autopsy	No radiation and/or cancer-directed surgery	None/Unknown	No/Unknown	Unknown	I	T1	N0	M0	Alive or dead of other cause	69	Complete dates are available and there are more than 0 days of survival	Alive	Localized	98	0	Blank(s)	10	100	0	0	3	3	0
77030339	55-59 years	White	Male	2012	Married (including common law)	50	None	None; diagnosed at autopsy	Radiation after surgery	Radioisotopes	No/Unknown	Unknown	I	T1	N0	M0	N/A not first tumor	45	Complete dates are available and there are more than 0 days of survival	Alive	Localized	0	98	Blank(s)	19	100	0	0	3	0	0
94860350	35-39 years	Unknown	Female	2014	Married (including common law)	23	1 to 3 regional lymph nodes removed	None; diagnosed at autopsy	No radiation and/or cancer-directed surgery	None/Unknown	No/Unknown	Unknown	I	T1	N0	M0	Alive or dead of other cause	16	Complete dates are available and there are more than 0 days of survival	Alive	Localized	1	0	Blank(s)	9	100	0	0	3	3	0
77015957	45-49 years	White	Female	2012	Married (including common law)	50	None	None; diagnosed at autopsy	Radiation after surgery	Radioisotopes	No/Unknown	Unknown	I	T1	N0	M0	Alive or dead of other cause	44	Complete dates are available and there are more than 0 days of survival	Alive	Localized	0	98	Blank(s)	20	400	0	0	3	0	0
94857317	40-44 years	White	Female	2014	Divorced	21	1 to 3 regional lymph nodes removed	None; diagnosed at autopsy	Radiation after surgery	Radioisotopes	No/Unknown	Unknown	I	T3	N0	M0	Alive or dead of other cause	17	Complete dates are available and there are more than 0 days of survival	Alive	Regional	0	98	Blank(s)	80	450	0	0	3	0	0
68594837	55-59 years	White	Female	2010	Married (including common law)	21	None	None; diagnosed at autopsy	No radiation and/or cancer-directed surgery	None/Unknown	No/Unknown	Unknown	I	T1	N0	M0	Alive or dead of other cause	63	Complete dates are available and there are more than 0 days of survival	Alive	Localized	0	98	Blank(s)	8	100	0	0	3	0	0
92749521	55-59 years	White	Female	2011	Married (including common law)	23	None	None; diagnosed at autopsy	No radiation and/or cancer-directed surgery	None/Unknown	No/Unknown	Well differentiated; Grade I	I	T1	N0	M0	Alive or dead of other cause	58	Complete dates are available and there are more than 0 days of survival	Alive	Localized	0	98	Blank(s)	4	100	0	0	3	0	0
92758575	70-74 years	White	Male	2011	Married (including common law)	50	None	None; diagnosed at autopsy	No radiation and/or cancer-directed surgery	None/Unknown	No/Unknown	Unknown	I	T1	N0	M0	N/A not first tumor	49	Complete dates are available and there are more than 0 days of survival	Alive	Localized	0	98	Blank(s)	19	400	0	0	3	0	0
99132668	55-59 years	White	Female	2015	Married (including common law)	50	None	None; diagnosed at autopsy	No radiation and/or cancer-directed surgery	None/Unknown	No/Unknown	Unknown	I	T1	N0	M0	N/A not first tumor	8	Complete dates are available and there are more than 0 days of survival	Alive	Localized	0	98	Blank(s)	10	400	0	0	3	0	0
76240508	60-64 years	White	Female	2011	Married (including common law)	50	None	None; diagnosed at autopsy	Radiation after surgery	Radioisotopes	No/Unknown	Unknown	I	T1	N0	M0	Alive or dead of other cause	52	Complete dates are available and there are more than 0 days of survival	Alive	Localized	0	98	Blank(s)	14	400	0	0	3	0	0
93672237	60-64 years	White	Female	2009	Married (including common law)	40	None	None; diagnosed at autopsy	Radiation after surgery	Radioisotopes	No/Unknown	Unknown	I	T1	N0	M0	Alive or dead of other cause	75	Complete dates are available and there are more than 0 days of survival	Alive	Localized	0	98	Blank(s)	18	100	0	0	3	0	0
93683470	75-79 years	White	Female	2011	Widowed	50	None	None; diagnosed at autopsy	No radiation and/or cancer-directed surgery	None/Unknown	No/Unknown	Moderately differentiated; Grade II	I	T1	N0	M0	Alive or dead of other cause	55	Complete dates are available and there are more than 0 days of survival	Dead	Localized	0	98	Blank(s)	9	100	0	0	3	0	0
93683632	65-69 years	White	Female	2011	Unknown	50	None	None; diagnosed at autopsy	No radiation and/or cancer-directed surgery	None/Unknown	No/Unknown	Unknown	I	T1	N0	M0	Alive or dead of other cause	54	Complete dates are available and there are more than 0 days of survival	Alive	Localized	0	98	Blank(s)	11	100	0	0	3	0	0
76216709	50-54 years	White	Female	2011	Married (including common law)	50	None	None; diagnosed at autopsy	Radiation after surgery	Radioisotopes	No/Unknown	Unknown	I	T1	N0	M0	Alive or dead of other cause	55	Complete dates are available and there are more than 0 days of survival	Alive	Localized	0	98	Blank(s)	992	400	0	0	3	0	0
94836864	40-44 years	White	Female	2014	Unknown	50	4 or more regional lymph nodes removed	None; diagnosed at autopsy	Radiation after surgery	Radioisotopes	No/Unknown	Unknown	I	T2	N1a	M0	Alive or dead of other cause	21	Complete dates are available and there are more than 0 days of survival	Alive	Regional	6	3	Blank(s)	39	100	120	0	3	3	0
93711468	35-39 years	White	Male	2011	Unknown	21	None	None; diagnosed at autopsy	No radiation and/or cancer-directed surgery	None/Unknown	No/Unknown	Unknown	I	T3	N0	M0	Alive or dead of other cause	49	Complete dates are available and there are more than 0 days of survival	Alive	Regional	0	98	Blank(s)	29	450	0	0	3	9	0
76214829	30-34 years	White	Female	2011	Married (including common law)	50	None	None; diagnosed at autopsy	Radiation after surgery	Radioisotopes	No/Unknown	Unknown	I	T1	N0	M0	Alive or dead of other cause	56	Complete dates are available and there are more than 0 days of survival	Alive	Localized	0	98	Blank(s)	17	100	0	0	3	0	0
71269893	70-74 years	White	Female	2013	Widowed	50	4 or more regional lymph nodes removed	None; diagnosed at autopsy	No radiation and/or cancer-directed surgery	None/Unknown	No/Unknown	Unknown	I	T1	N0	M0	Alive or dead of other cause	30	Complete dates are available and there are more than 0 days of survival	Alive	Localized	5	0	Blank(s)	10	200	0	0	3	3	0
93715887	75-79 years	White	Female	2010	Unknown	50	1 to 3 regional lymph nodes removed	None; diagnosed at autopsy	No radiation and/or cancer-directed surgery	None/Unknown	No/Unknown	Unknown	I	T1	N0	M0	Alive or dead of other cause	33	Complete dates are available and there are more than 0 days of survival	Dead	Localized	2	0	Blank(s)	15	415	0	0	3	3	0
68584377	55-59 years	White	Female	2010	Married (including common law)	50	None	None; diagnosed at autopsy	No radiation and/or cancer-directed surgery	None/Unknown	No/Unknown	Moderately differentiated; Grade II	I	T1	N0	M0	Alive or dead of other cause	69	Complete dates are available and there are more than 0 days of survival	Alive	Localized	0	98	Blank(s)	20	100	0	0	3	0	0
94835982	35-39 years	White	Female	2013	Unknown	20	None	None; diagnosed at autopsy	No radiation and/or cancer-directed surgery	None/Unknown	No/Unknown	Unknown	I	T2	NX	M0	Alive or dead of other cause	3	Complete dates are available and there are more than 0 days of survival	Alive	Localized	0	98	Blank(s)	32	100	999	0	3	0	0
76187458	40-44 years	White	Female	2010	Divorced	50	None	None; diagnosed at autopsy	Radiation after surgery	Radioisotopes	No/Unknown	Well differentiated; Grade I	I	T2	N0	M0	Alive or dead of other cause	61	Complete dates are available and there are more than 0 days of survival	Alive	Localized	0	98	Blank(s)	26	100	0	0	3	0	0
93729071	80-84 years	White	Female	2010	Widowed	50	None	None; diagnosed at autopsy	No radiation and/or cancer-directed surgery	None/Unknown	No/Unknown	Unknown	I	T1	N0	M0	Alive or dead of other cause	70	Complete dates are available and there are more than 0 days of survival	Alive	Localized	0	98	Blank(s)	19	410	0	0	3	0	0
93732680	25-29 years	White	Female	2011	Single (never married)	50	None	None; diagnosed at autopsy	No radiation and/or cancer-directed surgery	None/Unknown	No/Unknown	Unknown	I	T2	N0	M0	Alive or dead of other cause	52	Complete dates are available and there are more than 0 days of survival	Alive	Localized	0	98	Blank(s)	40	400	0	0	3	0	0
93733692	40-44 years	Other (American Indian/AK Native, Asian/Pacific Islander)	Female	2011	Married (including common law)	50	4 or more regional lymph nodes removed	None; diagnosed at autopsy	Radiation after surgery	Beam radiation	No/Unknown	Unknown	I	T1	N0	M0	Alive or dead of other cause	48	Complete dates are available and there are more than 0 days of survival	Alive	Localized	7	0	Blank(s)	7	200	0	0	3	3	0
76184928	30-34 years	White	Female	2010	Single (never married)	50	1 to 3 regional lymph nodes removed	None; diagnosed at autopsy	Radiation after surgery	Radioisotopes	No/Unknown	Unknown	I	T3	N0	M0	Alive or dead of other cause	65	Complete dates are available and there are more than 0 days of survival	Alive	Localized	3	0	Blank(s)	60	400	0	0	3	3	0
94834145	65-69 years	White	Female	2015	Married (including common law)	50	None	None; diagnosed at autopsy	Radiation after surgery	Radioisotopes	No/Unknown	Unknown	I	T1	N0	M0	N/A not first tumor	11	Complete dates are available and there are more than 0 days of survival	Alive	Localized	0	98	Blank(s)	10	200	0	0	3	0	0
76171755	30-34 years	White	Female	2010	Divorced	50	None	None; diagnosed at autopsy	Radiation after surgery	Radioisotopes	No/Unknown	Unknown	I	T2	N0	M0	Alive or dead of other cause	68	Complete dates are available and there are more than 0 days of survival	Alive	Localized	0	98	Blank(s)	25	100	0	0	3	0	0
93741006	70-74 years	Other (American Indian/AK Native, Asian/Pacific Islander)	Female	2011	Single (never married)	50	None	None; diagnosed at autopsy	Radiation after surgery	Radioisotopes	No/Unknown	Unknown	I	T1	N0	M0	Alive or dead of other cause	50	Complete dates are available and there are more than 0 days of survival	Alive	Localized	0	98	Blank(s)	20	400	0	0	3	0	0
93941238	50-54 years	White	Female	2013	Married (including common law)	50	4 or more regional lymph nodes removed	None; diagnosed at autopsy	No radiation and/or cancer-directed surgery	None/Unknown	No/Unknown	Unknown	I	T1	N0	M0	Alive or dead of other cause	33	Complete dates are available and there are more than 0 days of survival	Alive	Localized	7	0	Blank(s)	13	400	0	0	3	3	0
68582036	30-34 years	White	Female	2010	Married (including common law)	21	None	None; diagnosed at autopsy	No radiation and/or cancer-directed surgery	None/Unknown	No/Unknown	Well differentiated; Grade I	I	T1	N0	M0	Alive or dead of other cause	63	Complete dates are available and there are more than 0 days of survival	Alive	Localized	0	98	Blank(s)	20	100	0	0	1	0	0
99122340	75-79 years	White	Male	2014	Married (including common law)	40	None	None; diagnosed at autopsy	No radiation and/or cancer-directed surgery	None/Unknown	No/Unknown	Unknown	I	T1	N0	M0	Alive or dead of other cause	15	Complete dates are available and there are more than 0 days of survival	Alive	Localized	0	98	Blank(s)	6	100	0	0	3	0	0
93766573	40-44 years	White	Male	2011	Married (including common law)	50	1 to 3 regional lymph nodes removed	None; diagnosed at autopsy	Radiation after surgery	Radioisotopes	No/Unknown	Unknown	I	T4b	N0	M0	Alive or dead of other cause	52	Complete dates are available and there are more than 0 days of survival	Alive	Regional	2	0	Blank(s)	62	620	0	0	3	3	0
93766595	55-59 years	White	Female	2011	Married (including common law)	50	1 to 3 regional lymph nodes removed	None; diagnosed at autopsy	No radiation and/or cancer-directed surgery	None/Unknown	No/Unknown	Unknown	I	T1	N0	M0	Alive or dead of other cause	56	Complete dates are available and there are more than 0 days of survival	Alive	Localized	2	0	Blank(s)	10	200	0	0	3	3	0
93936693	75-79 years	White	Female	2014	Married (including common law)	50	None	None; diagnosed at autopsy	No radiation and/or cancer-directed surgery	None/Unknown	No/Unknown	Unknown	I	T1	N0	M0	Alive or dead of other cause	19	Complete dates are available and there are more than 0 days of survival	Alive	Localized	0	98	Blank(s)	13	100	0	0	3	1	0
93933977	40-44 years	White	Female	2013	Unknown	50	None	None; diagnosed at autopsy	Radiation after surgery	Radioisotopes	No/Unknown	Well differentiated; Grade I	I	T2	N0	M0	Alive or dead of other cause	10	Complete dates are available and there are more than 0 days of survival	Alive	Localized	0	98	Blank(s)	30	400	0	0	3	0	0
93772026	40-44 years	White	Female	2012	Married (including common law)	50	None	None; diagnosed at autopsy	No radiation and/or cancer-directed surgery	None/Unknown	No/Unknown	Unknown	I	T2	N0	M0	Alive or dead of other cause	44	Complete dates are available and there are more than 0 days of survival	Alive	Localized	0	98	Blank(s)	22	400	0	0	3	0	0
93780579	60-64 years	White	Female	2012	Single (never married)	21	None	None; diagnosed at autopsy	No radiation and/or cancer-directed surgery	None/Unknown	No/Unknown	Unknown	I	T1	N0	M0	Alive or dead of other cause	43	Complete dates are available and there are more than 0 days of survival	Alive	Localized	0	98	Blank(s)	991	300	0	0	3	0	0
93782527	40-44 years	White	Female	2012	Married (including common law)	50	4 or more regional lymph nodes removed	None; diagnosed at autopsy	No radiation and/or cancer-directed surgery	None/Unknown	No/Unknown	Unknown	I	T1	N0	M0	Alive or dead of other cause	42	Complete dates are available and there are more than 0 days of survival	Alive	Localized	4	0	Blank(s)	8	100	0	0	3	3	0
99113805	65-69 years	White	Female	2015	Married (including common law)	50	1 to 3 regional lymph nodes removed	None; diagnosed at autopsy	Radiation after surgery	Radioisotopes	No/Unknown	Unknown	I	T1	N0	M0	Alive or dead of other cause	8	Complete dates are available and there are more than 0 days of survival	Alive	Localized	3	0	Blank(s)	13	100	0	0	3	3	0
93933959	45-49 years	White	Male	2013	Married (including common law)	50	4 or more regional lymph nodes removed	None; diagnosed at autopsy	Radiation after surgery	Radioisotopes	No/Unknown	Unknown	I	T1	N0	M0	Alive or dead of other cause	35	Complete dates are available and there are more than 0 days of survival	Alive	Localized	4	0	Blank(s)	12	100	0	0	3	3	0
93807244	30-34 years	White	Female	2012	Single (never married)	40	1 to 3 regional lymph nodes removed	None; diagnosed at autopsy	No radiation and/or cancer-directed surgery	None/Unknown	No/Unknown	Unknown	I	T3	N0	M0	Alive or dead of other cause	39	Complete dates are available and there are more than 0 days of survival	Alive	Localized	1	0	Blank(s)	58	400	0	0	3	3	0
93931270	65-69 years	White	Female	2013	Widowed	50	None	None; diagnosed at autopsy	Radiation after surgery	Radioisotopes	No/Unknown	Unknown	I	T1	N0	M0	Alive or dead of other cause	29	Complete dates are available and there are more than 0 days of survival	Alive	Localized	0	98	Blank(s)	18	100	0	0	3	0	0
71512304	25-29 years	Unknown	Female	2015	Married (including common law)	50	None	None; diagnosed at autopsy	No radiation and/or cancer-directed surgery	None/Unknown	No/Unknown	Unknown	I	T2	N0	M0	Alive or dead of other cause	9	Complete dates are available and there are more than 0 days of survival	Alive	Localized	0	98	Blank(s)	25	400	0	0	3	0	0
71257988	50-54 years	White	Female	2013	Married (including common law)	50	1 to 3 regional lymph nodes removed	None; diagnosed at autopsy	Radiation after surgery	Radioisotopes	No/Unknown	Unknown	I	T1	N0	M0	Alive or dead of other cause	29	Complete dates are available and there are more than 0 days of survival	Alive	Localized	1	0	Blank(s)	20	100	0	0	3	3	0
68578744	50-54 years	White	Female	2010	Married (including common law)	23	None	None; diagnosed at autopsy	Radiation after surgery	Radioisotopes	No/Unknown	Well differentiated; Grade I	I	T1	N0	M0	Alive or dead of other cause	69	Complete dates are available and there are more than 0 days of survival	Alive	Localized	0	98	Blank(s)	10	400	0	0	3	0	0
75210088	40-44 years	White	Female	2005	Married (including common law)	50	Unknown or not applicable	None; diagnosed at autopsy	Radiation after surgery	Radioisotopes	No/Unknown	Unknown	I	T4b	N0	M0	Alive or dead of other cause	121	Complete dates are available and there are more than 0 days of survival	Alive	Regional	99	99	Blank(s)	65	620	0	0	3	0	0
93829698	50-54 years	White	Female	2012	Unknown	21	None	None; diagnosed at autopsy	No radiation and/or cancer-directed surgery	None/Unknown	No/Unknown	Unknown	I	T1	N0	M0	Alive or dead of other cause	36	Complete dates are available and there are more than 0 days of survival	Alive	Localized	0	98	Blank(s)	20	100	0	0	3	0	0
93832090	40-44 years	Other (American Indian/AK Native, Asian/Pacific Islander)	Female	2012	Married (including common law)	21	None	None; diagnosed at autopsy	No radiation and/or cancer-directed surgery	None/Unknown	No/Unknown	Unknown	I	T3	N0	M0	Alive or dead of other cause	36	Complete dates are available and there are more than 0 days of survival	Alive	Regional	0	98	Blank(s)	38	480	0	0	3	0	0
93837115	70-74 years	White	Female	2013	Widowed	40	None	None; diagnosed at autopsy	Radiation after surgery	Radioisotopes	No/Unknown	Unknown	I	T1	N0	M0	Alive or dead of other cause	34	Complete dates are available and there are more than 0 days of survival	Alive	Localized	0	98	Blank(s)	15	100	0	0	3	0	0
75227296	40-44 years	White	Female	2004	Married (including common law)	50	1 to 3 regional lymph nodes removed	Non-primary surgical procedure performed	Radiation after surgery	Radioisotopes	No/Unknown	Unknown	I	T2	N0	M0	Alive or dead of other cause	132	Complete dates are available and there are more than 0 days of survival	Alive	Localized	0	98	Blank(s)	32	200	0	0	3	0	0
75232715	25-29 years	White	Female	2006	Married (including common law)	23	None	Non-primary surgical procedure performed	Radiation after surgery	Radioisotopes	No/Unknown	Unknown	I	T2	N0	M0	Alive or dead of other cause	112	Complete dates are available and there are more than 0 days of survival	Alive	Localized	0	98	Blank(s)	40	100	0	0	3	0	0
76000269	35-39 years	White	Male	2006	Married (including common law)	50	None	None; diagnosed at autopsy	Radiation after surgery	Radiation, NOS method or source not specified	No/Unknown	Unknown	I	T3	N0	M0	Alive or dead of other cause	112	Complete dates are available and there are more than 0 days of survival	Alive	Localized	0	98	Blank(s)	58	300	0	0	3	0	0
93854935	45-49 years	White	Female	2012	Married (including common law)	50	Number of regional lymph nodes removed unknown	None; diagnosed at autopsy	No radiation and/or cancer-directed surgery	None/Unknown	No/Unknown	Unknown	I	T1	N0	M0	Alive or dead of other cause	15	Complete dates are available and there are more than 0 days of survival	Alive	Localized	3	0	Blank(s)	20	400	0	0	3	3	0
76017098	40-44 years	White	Female	2006	Single (never married)	50	1 to 3 regional lymph nodes removed	None; diagnosed at autopsy	Radiation after surgery	Radioisotopes	No/Unknown	Unknown	I	T1	N0	M0	Alive or dead of other cause	109	Complete dates are available and there are more than 0 days of survival	Alive	Localized	1	0	Blank(s)	18	100	0	0	3	3	0
93859438	60-64 years	White	Female	2012	Married (including common law)	50	4 or more regional lymph nodes removed	None; diagnosed at autopsy	Radiation after surgery	Radioisotopes	No/Unknown	Unknown	I	T1	N0	M0	Alive or dead of other cause	36	Complete dates are available and there are more than 0 days of survival	Alive	Localized	4	0	Blank(s)	14	200	0	0	3	3	0
93859457	55-59 years	White	Male	2012	Single (never married)	50	1 to 3 regional lymph nodes removed	Non-primary surgical procedure performed	Radiation after surgery	Radioisotopes	No/Unknown	Well differentiated; Grade I	I	T1	N0	M0	Alive or dead of other cause	46	Complete dates are available and there are more than 0 days of survival	Alive	Localized	1	0	Blank(s)	15	200	0	0	3	3	0
93861627	65-69 years	White	Female	2013	Married (including common law)	50	1 to 3 regional lymph nodes removed	None; diagnosed at autopsy	No radiation and/or cancer-directed surgery	None/Unknown	No/Unknown	Unknown	I	T1	N0	M0	Alive or dead of other cause	32	Complete dates are available and there are more than 0 days of survival	Alive	Localized	1	0	Blank(s)	5	100	0	0	3	0	0
99107957	65-69 years	White	Male	2014	Widowed	27	None	None; diagnosed at autopsy	No radiation and/or cancer-directed surgery	None/Unknown	No/Unknown	Unknown	I	T1	N0	M0	Alive or dead of other cause	3	Complete dates are available and there are more than 0 days of survival	Dead	Localized	0	98	Blank(s)	10	300	0	0	3	0	0
93868945	65-69 years	White	Female	2013	Separated	50	None	None; diagnosed at autopsy	Radiation after surgery	Radioisotopes	No/Unknown	Well differentiated; Grade I	I	T1	N0	M0	Alive or dead of other cause	34	Complete dates are available and there are more than 0 days of survival	Alive	Localized	0	98	Blank(s)	16	400	0	0	3	0	0
76055006	40-44 years	White	Male	2006	Married (including common law)	50	1 to 3 regional lymph nodes removed	None; diagnosed at autopsy	Radiation after surgery	Radioisotopes	No/Unknown	Unknown	I	T1	N0	M0	Alive or dead of other cause	109	Complete dates are available and there are more than 0 days of survival	Alive	Localized	0	98	Blank(s)	20	100	0	0	3	0	0
76062123	30-34 years	White	Female	2007	Married (including common law)	50	None	None; diagnosed at autopsy	Radiation after surgery	Radioisotopes	No/Unknown	Unknown	I	T2	N0	M0	Alive or dead of other cause	96	Complete dates are available and there are more than 0 days of survival	Alive	Localized	0	98	Blank(s)	25	100	0	0	3	0	0
76064135	55-59 years	White	Male	2012	Married (including common law)	21	None	None; diagnosed at autopsy	Radiation after surgery	Radioisotopes	No/Unknown	Unknown	I	T1	N0	M0	N/A not first tumor	40	Complete dates are available and there are more than 0 days of survival	Alive	Localized	0	98	Blank(s)	16	400	0	0	3	0	0
76075917	40-44 years	White	Female	2008	Divorced	50	None	None; diagnosed at autopsy	Radiation after surgery	Radioisotopes	No/Unknown	Unknown	I	TX	N0	M0	Alive or dead of other cause	89	Complete dates are available and there are more than 0 days of survival	Dead	Localized	0	98	Blank(s)	999	100	0	0	3	0	0
76080601	50-54 years	White	Male	2008	Divorced	50	1 to 3 regional lymph nodes removed	None; diagnosed at autopsy	No radiation and/or cancer-directed surgery	None/Unknown	No/Unknown	Unknown	I	T1	N0	M0	Alive or dead of other cause	20	Complete dates are available and there are more than 0 days of survival	Dead	Localized	1	0	Blank(s)	11	200	0	0	3	3	0
93911894	55-59 years	White	Male	2013	Unknown	50	None	None; diagnosed at autopsy	Radiation after surgery	Radioisotopes	No/Unknown	Unknown	I	T1	N0	M0	Alive or dead of other cause	25	Complete dates are available and there are more than 0 days of survival	Alive	Localized	0	98	Blank(s)	15	100	0	0	3	0	0
76117441	40-44 years	White	Male	2009	Divorced	50	1 to 3 regional lymph nodes removed	None; diagnosed at autopsy	Radiation after surgery	Radioisotopes	No/Unknown	Well differentiated; Grade I	I	T3	N0	M0	Alive or dead of other cause	80	Complete dates are available and there are more than 0 days of survival	Alive	Localized	5	0	Blank(s)	55	400	0	0	3	3	0
76110641	30-34 years	White	Female	2008	Married (including common law)	50	None	None; diagnosed at autopsy	Radiation after surgery	Radioisotopes	No/Unknown	Unknown	I	T1	N0	M0	Alive or dead of other cause	84	Complete dates are available and there are more than 0 days of survival	Alive	Localized	0	98	Blank(s)	15	100	0	0	3	0	0
93914049	40-44 years	Black	Female	2013	Single (never married)	50	None	None; diagnosed at autopsy	No radiation and/or cancer-directed surgery	None/Unknown	No/Unknown	Unknown	I	T2	N0	M0	Alive or dead of other cause	9	Complete dates are available and there are more than 0 days of survival	Alive	Localized	0	98	Blank(s)	36	400	0	0	3	0	0
76109941	30-34 years	White	Male	2009	Married (including common law)	50	None	None; diagnosed at autopsy	Radiation after surgery	Radioisotopes	No/Unknown	Unknown	I	T3	N0	M0	Alive or dead of other cause	82	Complete dates are available and there are more than 0 days of survival	Alive	Localized	0	98	Blank(s)	44	100	0	0	3	0	0
93912623	30-34 years	White	Female	2013	Unknown	50	None	None; diagnosed at autopsy	Radiation after surgery	Radioisotopes	No/Unknown	Unknown	I	T1	N0	M0	Alive or dead of other cause	6	Complete dates are available and there are more than 0 days of survival	Alive	Localized	0	98	Blank(s)	11	100	0	0	3	0	0
68558030	40-44 years	White	Female	2010	Married (including common law)	50	4 or more regional lymph nodes removed	None; diagnosed at autopsy	No radiation and/or cancer-directed surgery	None/Unknown	No/Unknown	Unknown	I	T3	N0	M0	Alive or dead of other cause	70	Complete dates are available and there are more than 0 days of survival	Alive	Regional	18	0	Blank(s)	999	480	0	0	3	3	0
99091898	35-39 years	White	Female	2007	Married (including common law)	40	None	None; diagnosed at autopsy	Radiation after surgery	Radioisotopes	No/Unknown	Unknown	I	T3	N0	M0	Alive or dead of other cause	79	Complete dates are available and there are more than 0 days of survival	Alive	Localized	0	98	Blank(s)	50	100	0	0	3	0	0
99089737	50-54 years	White	Female	2014	Married (including common law)	50	None	None; diagnosed at autopsy	Radiation after surgery	Radioisotopes	No/Unknown	Unknown	I	T1	N0	M0	Alive or dead of other cause	13	Complete dates are available and there are more than 0 days of survival	Alive	Localized	0	98	Blank(s)	16	100	0	0	3	0	0
71253769	25-29 years	Black	Male	2013	Single (never married)	50	1 to 3 regional lymph nodes removed	None; diagnosed at autopsy	Radiation after surgery	Radioisotopes	No/Unknown	Well differentiated; Grade I	I	T1	N0	M0	Alive or dead of other cause	31	Complete dates are available and there are more than 0 days of survival	Alive	Localized	1	0	Blank(s)	20	100	0	0	3	3	0
68557119	20-24 years	White	Female	2009	Married (including common law)	50	Number of regional lymph nodes removed unknown	None; diagnosed at autopsy	No radiation and/or cancer-directed surgery	None/Unknown	No/Unknown	Unknown	I	T1	N0	M0	Alive or dead of other cause	54	Complete dates are available and there are more than 0 days of survival	Alive	Localized	7	0	Blank(s)	20	400	0	0	3	3	0
93890274	35-39 years	White	Female	2013	Unknown	50	1 to 3 regional lymph nodes removed	None; diagnosed at autopsy	Radiation after surgery	Radioisotopes	No/Unknown	Unknown	I	T1	N0	M0	Alive or dead of other cause	28	Complete dates are available and there are more than 0 days of survival	Alive	Localized	3	0	Blank(s)	11	100	0	0	3	3	0
99083797	75-79 years	White	Female	2014	Divorced	50	None	None; diagnosed at autopsy	No radiation and/or cancer-directed surgery	None/Unknown	No/Unknown	Unknown	I	T1	N0	M0	Alive or dead of other cause	18	Complete dates are available and there are more than 0 days of survival	Alive	Localized	0	98	Blank(s)	16	100	0	0	3	0	0
68539559	65-69 years	White	Female	2012	Divorced	50	None	None; diagnosed at autopsy	Radiation after surgery	Radioisotopes	No/Unknown	Well differentiated; Grade I	I	T1	N0	M0	N/A not first tumor	36	Complete dates are available and there are more than 0 days of survival	Alive	Localized	0	98	Blank(s)	12	100	0	0	3	0	0
99080764	60-64 years	White	Female	2014	Divorced	50	1 to 3 regional lymph nodes removed	None; diagnosed at autopsy	Radiation after surgery	Radioisotopes	No/Unknown	Unknown	I	T1	N0	M0	Alive or dead of other cause	15	Complete dates are available and there are more than 0 days of survival	Alive	Localized	2	0	Blank(s)	13	100	0	0	3	3	0
99080213	55-59 years	White	Female	2014	Unknown	50	None	None; diagnosed at autopsy	No radiation and/or cancer-directed surgery	None/Unknown	No/Unknown	Unknown	I	T1	N0	M0	Alive or dead of other cause	0	Complete dates are available and there are 0 days of survival	Alive	Localized	0	98	Blank(s)	4	100	0	0	3	0	0
72763144	35-39 years	White	Female	2015	Single (never married)	23	None	None; diagnosed at autopsy	No radiation and/or cancer-directed surgery	None/Unknown	No/Unknown	Unknown	I	T1	N0	M0	Alive or dead of other cause	2	Complete dates are available and there are more than 0 days of survival	Alive	Localized	0	98	Blank(s)	15	200	0	0	3	0	0
71483805	85+ years	White	Female	2014	Widowed	50	1 to 3 regional lymph nodes removed	None; diagnosed at autopsy	No radiation and/or cancer-directed surgery	None/Unknown	No/Unknown	Moderately differentiated; Grade II	I	T1	N0	M0	Alive or dead of other cause	13	Complete dates are available and there are more than 0 days of survival	Alive	Localized	2	0	Blank(s)	13	400	0	0	3	3	0
71242978	25-29 years	White	Female	2013	Married (including common law)	50	4 or more regional lymph nodes removed	None; diagnosed at autopsy	No radiation and/or cancer-directed surgery	None/Unknown	No/Unknown	Unknown	I	T2	N1NOS	M0	Alive or dead of other cause	0	Complete dates are available and there are more than 0 days of survival	Alive	Regional	22	16	Blank(s)	36	200	500	0	3	3	0
68539469	85+ years	White	Female	2010	Widowed	50	None	None; diagnosed at autopsy	Radiation after surgery	Radioisotopes	No/Unknown	Unknown	I	T1	N0	M0	Alive or dead of other cause	56	Complete dates are available and there are more than 0 days of survival	Dead	Localized	0	98	Blank(s)	15	100	0	0	3	0	0
99078601	75-79 years	White	Male	2014	Widowed	50	None	None; diagnosed at autopsy	Radiation after surgery	Radioisotopes	No/Unknown	Unknown	I	T1	N0	M0	N/A not first tumor	21	Complete dates are available and there are more than 0 days of survival	Alive	Localized	0	98	Blank(s)	10	400	0	0	3	0	0
99076601	35-39 years	Black	Male	2014	Single (never married)	21	None	None; diagnosed at autopsy	Radiation after surgery	Radioisotopes	No/Unknown	Unknown	I	T3	N0	M0	Alive or dead of other cause	23	Complete dates are available and there are more than 0 days of survival	Alive	Localized	0	98	Blank(s)	995	490	0	0	3	0	0
68531133	35-39 years	White	Female	2010	Single (never married)	50	None	None; diagnosed at autopsy	No radiation and/or cancer-directed surgery	None/Unknown	No/Unknown	Unknown	I	TX	N0	M0	Alive or dead of other cause	70	Complete dates are available and there are more than 0 days of survival	Alive	Localized	0	98	Blank(s)	999	200	0	0	3	0	0
99075135	25-29 years	White	Male	2014	Unknown	50	None	None; diagnosed at autopsy	No radiation and/or cancer-directed surgery	None/Unknown	No/Unknown	Unknown	I	T3	N0	M0	Alive or dead of other cause	19	Complete dates are available and there are more than 0 days of survival	Alive	Localized	0	98	Blank(s)	50	490	0	0	3	0	0
99073939	65-69 years	White	Female	2011	Widowed	21	None	None; diagnosed at autopsy	No radiation and/or cancer-directed surgery	None/Unknown	No/Unknown	Unknown	I	T1	N0	M0	Alive or dead of other cause	59	Complete dates are available and there are more than 0 days of survival	Alive	Localized	0	98	Blank(s)	19	400	0	0	3	0	0
71235718	40-44 years	White	Female	2013	Single (never married)	50	4 or more regional lymph nodes removed	None; diagnosed at autopsy	No radiation and/or cancer-directed surgery	None/Unknown	No/Unknown	Unknown	I	T1	N0	M0	Alive or dead of other cause	29	Complete dates are available and there are more than 0 days of survival	Alive	Localized	31	0	Blank(s)	12	100	0	0	3	3	0
68525072	60-64 years	White	Female	2009	Married (including common law)	50	1 to 3 regional lymph nodes removed	None; diagnosed at autopsy	Radiation after surgery	Radioisotopes	No/Unknown	Unknown	I	T1	N0	M0	Alive or dead of other cause	75	Complete dates are available and there are more than 0 days of survival	Alive	Localized	1	0	Blank(s)	11	100	0	0	3	3	0
75204103	40-44 years	White	Female	2005	Married (including common law)	50	None	Non-primary surgical procedure performed	Radiation after surgery	Radioisotopes	No/Unknown	Unknown	I	TX	N0	M0	Alive or dead of other cause	126	Complete dates are available and there are more than 0 days of survival	Alive	Localized	0	98	Blank(s)	999	100	0	0	3	0	0
93807776	40-44 years	White	Female	2012	Single (never married)	23	Unknown or not applicable	None; diagnosed at autopsy	Radiation after surgery	Radioisotopes	No/Unknown	Well differentiated; Grade I	I	T3	N0	M0	Alive or dead of other cause	38	Complete dates are available and there are more than 0 days of survival	Alive	Localized	99	99	Blank(s)	60	100	0	0	3	0	9
68521283	45-49 years	White	Female	2009	Married (including common law)	50	None	None; diagnosed at autopsy	No radiation and/or cancer-directed surgery	Recommended, unknown if administered	No/Unknown	Unknown	I	T1	N0	M0	Alive or dead of other cause	72	Complete dates are available and there are more than 0 days of survival	Alive	Localized	0	98	Blank(s)	12	100	0	0	3	0	0
99063319	55-59 years	White	Female	2013	Married (including common law)	50	None	None; diagnosed at autopsy	Radiation after surgery	Radioisotopes	No/Unknown	Unknown	I	T1	N0	M0	Alive or dead of other cause	26	Complete dates are available and there are more than 0 days of survival	Alive	Localized	0	98	Blank(s)	16	400	0	0	3	0	0
93785708	60-64 years	White	Female	2012	Single (never married)	50	1 to 3 regional lymph nodes removed	None; diagnosed at autopsy	No radiation and/or cancer-directed surgery	None/Unknown	No/Unknown	Unknown	I	T1	N0	M0	Alive or dead of other cause	41	Complete dates are available and there are more than 0 days of survival	Alive	Localized	1	0	Blank(s)	20	100	0	0	3	3	0
71483695	40-44 years	White	Female	2014	Married (including common law)	21	1 to 3 regional lymph nodes removed	None; diagnosed at autopsy	No radiation and/or cancer-directed surgery	None/Unknown	No/Unknown	Unknown	I	T3	N0	M0	Alive or dead of other cause	13	Complete dates are available and there are more than 0 days of survival	Alive	Localized	1	0	Blank(s)	57	100	0	0	3	3	0
71235236	20-24 years	White	Male	2013	Single (never married)	40	None	None; diagnosed at autopsy	Radiation after surgery	Radioisotopes	No/Unknown	Well differentiated; Grade I	I	T3	N0	M0	Alive or dead of other cause	27	Complete dates are available and there are more than 0 days of survival	Alive	Localized	0	98	Blank(s)	62	400	0	0	3	0	0
68501649	50-54 years	White	Female	2009	Single (never married)	30	None	None; diagnosed at autopsy	Radiation after surgery	Radioisotopes	No/Unknown	Unknown	I	T1	N0	M0	Alive or dead of other cause	74	Complete dates are available and there are more than 0 days of survival	Alive	Localized	0	98	Blank(s)	19	400	0	0	3	0	0
99054606	45-49 years	Black	Female	2013	Married (including common law)	50	None	None; diagnosed at autopsy	Radiation after surgery	Radioisotopes	No/Unknown	Unknown	I	T1	N0	M0	Alive or dead of other cause	26	Complete dates are available and there are more than 0 days of survival	Alive	Localized	0	98	Blank(s)	7	400	0	0	3	0	0
93769925	55-59 years	White	Female	2012	Single (never married)	50	1 to 3 regional lymph nodes removed	None; diagnosed at autopsy	Radiation after surgery	Radioisotopes	No/Unknown	Moderately differentiated; Grade II	I	T1	N0	M0	Alive or dead of other cause	44	Complete dates are available and there are more than 0 days of survival	Alive	Localized	3	0	Blank(s)	17	400	0	0	3	3	0
68487878	30-34 years	Other (American Indian/AK Native, Asian/Pacific Islander)	Female	2009	Married (including common law)	50	None	None; diagnosed at autopsy	No radiation and/or cancer-directed surgery	None/Unknown	No/Unknown	Unknown	I	T2	N0	M0	Alive or dead of other cause	73	Complete dates are available and there are more than 0 days of survival	Alive	Localized	0	98	Blank(s)	40	400	0	0	3	0	0
99050276	60-64 years	White	Female	2013	Separated	50	None	None; diagnosed at autopsy	Radiation after surgery	Radioisotopes	No/Unknown	Unknown	I	T1	N0	M0	Alive or dead of other cause	25	Complete dates are available and there are more than 0 days of survival	Alive	Localized	0	98	Blank(s)	12	400	0	0	3	0	0
93757175	75-79 years	White	Female	2012	Married (including common law)	50	1 to 3 regional lymph nodes removed	None; diagnosed at autopsy	No radiation and/or cancer-directed surgery	None/Unknown	No/Unknown	Unknown	I	T1	N0	M0	Alive or dead of other cause	45	Complete dates are available and there are more than 0 days of survival	Alive	Localized	2	0	Blank(s)	7	100	0	0	3	3	0
70138947	65-69 years	White	Female	2013	Married (including common law)	50	4 or more regional lymph nodes removed	None; diagnosed at autopsy	No radiation and/or cancer-directed surgery	None/Unknown	No/Unknown	Well differentiated; Grade I	I	T1	N0	M0	Alive or dead of other cause	35	Complete dates are available and there are more than 0 days of survival	Alive	Localized	4	0	Blank(s)	10	100	0	0	3	3	0
68475706	50-54 years	White	Female	2009	Married (including common law)	50	None	None; diagnosed at autopsy	No radiation and/or cancer-directed surgery	None/Unknown	No/Unknown	Unknown	I	T1	N0	M0	Alive or dead of other cause	72	Complete dates are available and there are more than 0 days of survival	Alive	Localized	0	98	Blank(s)	12	200	0	0	3	1	0
93743319	65-69 years	White	Male	2009	Married (including common law)	50	None	Non-primary surgical procedure performed	No radiation and/or cancer-directed surgery	None/Unknown	No/Unknown	Unknown	I	T1	N0	M0	Alive or dead of other cause	82	Complete dates are available and there are more than 0 days of survival	Alive	Localized	0	98	Blank(s)	20	100	0	0	0	0	0
68453247	60-64 years	White	Female	2009	Married (including common law)	50	None	None; diagnosed at autopsy	Radiation after surgery	Radioisotopes	No/Unknown	Unknown	I	T1	N0	M0	Alive or dead of other cause	73	Complete dates are available and there are more than 0 days of survival	Alive	Localized	0	98	Blank(s)	15	200	0	0	3	0	0
93736243	30-34 years	Unknown	Female	2011	Married (including common law)	50	None	None; diagnosed at autopsy	Radiation after surgery	Radioisotopes	No/Unknown	Unknown	I	T3	N0	M0	Alive or dead of other cause	52	Complete dates are available and there are more than 0 days of survival	Alive	Localized	0	98	Blank(s)	46	400	0	0	3	0	0
99046672	50-54 years	White	Female	2013	Married (including common law)	50	None	None; diagnosed at autopsy	Radiation after surgery	Radioisotopes	No/Unknown	Unknown	I	T1	N0	M0	Alive or dead of other cause	33	Complete dates are available and there are more than 0 days of survival	Alive	Localized	0	98	Blank(s)	11	400	0	0	3	0	0
75155021	45-49 years	White	Female	2004	Married (including common law)	50	4 or more regional lymph nodes removed	None; diagnosed at autopsy	Radiation after surgery	Radioisotopes	No/Unknown	Unknown	I	T1	N0	M0	Alive or dead of other cause	136	Complete dates are available and there are more than 0 days of survival	Alive	Localized	11	0	Blank(s)	9	100	0	0	3	3	0
72751282	35-39 years	White	Female	2015	Divorced	50	None	None; diagnosed at autopsy	No radiation and/or cancer-directed surgery	None/Unknown	No/Unknown	Unknown	I	T1	N0	M0	Alive or dead of other cause	8	Complete dates are available and there are more than 0 days of survival	Alive	Localized	0	98	Blank(s)	3	100	0	0	3	0	0
71464331	30-34 years	Other (American Indian/AK Native, Asian/Pacific Islander)	Female	2014	Married (including common law)	50	None	None; diagnosed at autopsy	Radiation after surgery	Radioisotopes	No/Unknown	Well differentiated; Grade I	I	T2	N1NOS	M0	Alive or dead of other cause	15	Complete dates are available and there are more than 0 days of survival	Alive	Regional	0	98	Blank(s)	40	100	500	0	3	0	0
70123649	70-74 years	White	Female	2012	Married (including common law)	50	None	None; diagnosed at autopsy	No radiation and/or cancer-directed surgery	None/Unknown	No/Unknown	Well differentiated; Grade I	I	T1	N0	M0	Alive or dead of other cause	37	Complete dates are available and there are more than 0 days of survival	Alive	Localized	0	98	Blank(s)	10	400	0	0	3	0	0
68448374	60-64 years	White	Female	2009	Married (including common law)	40	None	None; diagnosed at autopsy	Radiation after surgery	Radioisotopes	No/Unknown	Unknown	I	T1	N0	M0	Alive or dead of other cause	74	Complete dates are available and there are more than 0 days of survival	Alive	Localized	0	98	Blank(s)	15	100	0	0	3	0	0
99039063	20-24 years	White	Male	2013	Single (never married)	40	1 to 3 regional lymph nodes removed	None; diagnosed at autopsy	Radiation after surgery	Radioisotopes	No/Unknown	Unknown	I	T1	N0	M0	Alive or dead of other cause	34	Complete dates are available and there are more than 0 days of survival	Alive	Localized	2	0	Blank(s)	20	100	0	0	3	3	0
93716469	15-19 years	White	Female	2011	Single (never married)	50	1 to 3 regional lymph nodes removed	None; diagnosed at autopsy	Radiation after surgery	Radioisotopes	No/Unknown	Well differentiated; Grade I	I	T3	N0	M0	Alive or dead of other cause	55	Complete dates are available and there are more than 0 days of survival	Alive	Localized	2	0	Blank(s)	45	200	0	0	3	3	0
68434551	55-59 years	White	Female	2009	Married (including common law)	50	1 to 3 regional lymph nodes removed	None; diagnosed at autopsy	No radiation and/or cancer-directed surgery	None/Unknown	No/Unknown	Well differentiated; Grade I	I	T1	N0	M0	N/A not first tumor	58	Complete dates are available and there are more than 0 days of survival	Alive	Localized	1	0	Blank(s)	10	400	0	0	3	3	0
93713588	10-14 years	White	Female	2008	Single (never married)	21	None	None; diagnosed at autopsy	Radiation after surgery	Radioisotopes	No/Unknown	Unknown	I	T2	N0	M0	Alive or dead of other cause	93	Complete dates are available and there are more than 0 days of survival	Alive	Localized	0	98	Blank(s)	35	400	0	0	0	0	0
99012129	50-54 years	White	Female	2013	Divorced	50	None	None; diagnosed at autopsy	No radiation and/or cancer-directed surgery	None/Unknown	No/Unknown	Moderately differentiated; Grade II	I	T1	N0	M0	Alive or dead of other cause	27	Complete dates are available and there are more than 0 days of survival	Alive	Localized	0	98	Blank(s)	17	100	0	0	3	0	0
70106617	50-54 years	White	Female	2013	Married (including common law)	50	None	None; diagnosed at autopsy	Radiation after surgery	Radioisotopes	No/Unknown	Moderately differentiated; Grade II	I	T1	N0	M0	Alive or dead of other cause	29	Complete dates are available and there are more than 0 days of survival	Alive	Localized	0	98	Blank(s)	14	100	0	0	3	0	0
68429051	70-74 years	White	Male	2009	Married (including common law)	50	None	None; diagnosed at autopsy	Radiation after surgery	Radioisotopes	No/Unknown	Unknown	I	T1	N0	M0	Alive or dead of other cause	75	Complete dates are available and there are more than 0 days of survival	Alive	Localized	0	98	Blank(s)	20	400	0	0	3	0	0
93684915	70-74 years	White	Female	2011	Widowed	21	None	None; diagnosed at autopsy	No radiation and/or cancer-directed surgery	None/Unknown	No/Unknown	Unknown	I	T1	N0	M0	N/A not first tumor	54	Complete dates are available and there are more than 0 days of survival	Alive	Localized	0	98	Blank(s)	13	100	0	0	3	0	0
99000962	35-39 years	White	Female	2012	Single (never married)	50	4 or more regional lymph nodes removed	None; diagnosed at autopsy	Radiation after surgery	Radioisotopes	No/Unknown	Unknown	I	T2	N0	M0	Alive or dead of other cause	42	Complete dates are available and there are more than 0 days of survival	Alive	Localized	1	0	Blank(s)	21	300	0	0	3	3	0
67348540	40-44 years	White	Female	2009	Married (including common law)	50	1 to 3 regional lymph nodes removed	None; diagnosed at autopsy	No radiation and/or cancer-directed surgery	None/Unknown	No/Unknown	Unknown	I	T1	N0	M0	Alive or dead of other cause	75	Complete dates are available and there are more than 0 days of survival	Alive	Localized	3	0	Blank(s)	20	100	0	0	3	3	0
92763054	20-24 years	White	Female	2011	Single (never married)	21	None	None; diagnosed at autopsy	No radiation and/or cancer-directed surgery	None/Unknown	No/Unknown	Unknown	I	T2	N0	M0	Alive or dead of other cause	57	Complete dates are available and there are more than 0 days of survival	Alive	Localized	0	98	Blank(s)	28	100	0	0	3	0	0
98231285	40-44 years	Black	Female	2012	Single (never married)	50	1 to 3 regional lymph nodes removed	None; diagnosed at autopsy	No radiation and/or cancer-directed surgery	None/Unknown	No/Unknown	Unknown	I	T1	N0	M0	Alive or dead of other cause	38	Complete dates are available and there are more than 0 days of survival	Alive	Localized	2	0	Blank(s)	7	100	0	0	3	3	0
71454109	65-69 years	Black	Female	2014	Divorced	50	None	None; diagnosed at autopsy	No radiation and/or cancer-directed surgery	None/Unknown	No/Unknown	Unknown	I	T1	N0	M0	Alive or dead of other cause	17	Complete dates are available and there are more than 0 days of survival	Alive	Localized	0	98	Blank(s)	8	100	0	0	3	0	0
70085665	45-49 years	Other (American Indian/AK Native, Asian/Pacific Islander)	Female	2012	Single (never married)	50	None	None; diagnosed at autopsy	Radiation after surgery	Radioisotopes	No/Unknown	Moderately differentiated; Grade II	I	T1	N0	M0	Alive or dead of other cause	36	Complete dates are available and there are more than 0 days of survival	Alive	Localized	0	98	Blank(s)	19	100	0	0	3	1	0
67343449	30-34 years	Other (American Indian/AK Native, Asian/Pacific Islander)	Female	2009	Married (including common law)	50	None	None; diagnosed at autopsy	Radiation after surgery	Radioisotopes	No/Unknown	Unknown	I	T3	N0	M0	Alive or dead of other cause	76	Complete dates are available and there are more than 0 days of survival	Alive	Regional	0	98	Blank(s)	999	480	0	0	3	0	0
92744620	85+ years	White	Female	2009	Married (including common law)	40	1 to 3 regional lymph nodes removed	None; diagnosed at autopsy	No radiation and/or cancer-directed surgery	None/Unknown	No/Unknown	Unknown	I	T1	N0	M0	Alive or dead of other cause	79	Complete dates are available and there are more than 0 days of survival	Alive	Localized	2	0	Blank(s)	9	415	0	0	3	3	0
67328907	65-69 years	White	Female	2009	Married (including common law)	21	None	None; diagnosed at autopsy	No radiation and/or cancer-directed surgery	None/Unknown	No/Unknown	Unknown	I	T1	N0	M0	Alive or dead of other cause	75	Complete dates are available and there are more than 0 days of survival	Alive	Localized	0	98	Blank(s)	20	100	0	0	3	0	0
92743288	35-39 years	White	Female	2009	Married (including common law)	50	None	None; diagnosed at autopsy	Radiation after surgery	Radioisotopes	No/Unknown	Unknown	I	T3	N0	M0	Alive or dead of other cause	81	Complete dates are available and there are more than 0 days of survival	Alive	Localized	0	98	Blank(s)	45	400	0	0	3	0	0
98229455	55-59 years	Black	Female	2012	Married (including common law)	50	None	None; diagnosed at autopsy	Radiation after surgery	Radioisotopes	No/Unknown	Unknown	I	T1	N0	M0	Alive or dead of other cause	1	Complete dates are available and there are more than 0 days of survival	Alive	Localized	0	98	Blank(s)	10	100	0	0	3	0	0
70082378	35-39 years	White	Female	2012	Married (including common law)	50	1 to 3 regional lymph nodes removed	None; diagnosed at autopsy	Radiation after surgery	Radioisotopes	No/Unknown	Unknown	I	T1	N0	M0	Alive or dead of other cause	31	Complete dates are available and there are more than 0 days of survival	Alive	Localized	2	0	Blank(s)	15	400	0	0	3	3	0
67324726	30-34 years	White	Male	2009	Married (including common law)	50	None	None; diagnosed at autopsy	No radiation and/or cancer-directed surgery	None/Unknown	No/Unknown	Unknown	I	T2	N0	M0	Alive or dead of other cause	76	Complete dates are available and there are more than 0 days of survival	Alive	Localized	0	98	Blank(s)	39	100	0	0	3	0	0
98225073	40-44 years	Black	Female	2012	Married (including common law)	50	None	None; diagnosed at autopsy	Radiation after surgery	Radioisotopes	No/Unknown	Unknown	I	T3	N0	M0	Alive or dead of other cause	41	Complete dates are available and there are more than 0 days of survival	Alive	Localized	0	98	Blank(s)	52	100	0	0	3	0	0
98223363	40-44 years	White	Female	2012	Married (including common law)	40	None	None; diagnosed at autopsy	No radiation and/or cancer-directed surgery	None/Unknown	No/Unknown	Unknown	I	T1	N0	M0	Alive or dead of other cause	42	Complete dates are available and there are more than 0 days of survival	Alive	Localized	0	98	Blank(s)	20	200	0	0	3	0	0
67324264	35-39 years	White	Female	2009	Single (never married)	50	1 to 3 regional lymph nodes removed	None; diagnosed at autopsy	No radiation and/or cancer-directed surgery	None/Unknown	No/Unknown	Unknown	I	T3	N0	M0	Alive or dead of other cause	76	Complete dates are available and there are more than 0 days of survival	Alive	Regional	1	0	Blank(s)	29	450	0	0	3	3	0
92702532	55-59 years	White	Female	2009	Married (including common law)	50	None	None; diagnosed at autopsy	Radiation after surgery	Radioisotopes	No/Unknown	Unknown	I	T1	N0	M0	Alive or dead of other cause	74	Complete dates are available and there are more than 0 days of survival	Alive	Localized	0	98	Blank(s)	20	200	0	0	3	0	0
98219200	40-44 years	White	Male	2012	Divorced	21	None	None; diagnosed at autopsy	Radiation after surgery	Radioisotopes	No/Unknown	Unknown	I	T3	N0	M0	Alive or dead of other cause	45	Complete dates are available and there are more than 0 days of survival	Alive	Localized	0	98	Blank(s)	44	100	0	0	3	0	0
72724477	30-34 years	White	Female	2015	Married (including common law)	21	None	None; diagnosed at autopsy	No radiation and/or cancer-directed surgery	None/Unknown	No/Unknown	Well differentiated; Grade I	I	T3	N0	M0	Alive or dead of other cause	3	Complete dates are available and there are more than 0 days of survival	Alive	Localized	0	98	Blank(s)	45	400	0	0	3	0	0
71433430	60-64 years	White	Male	2014	Single (never married)	50	1 to 3 regional lymph nodes removed	None; diagnosed at autopsy	Radiation after surgery	Radioisotopes	No/Unknown	Well differentiated; Grade I	I	T1	N0	M0	Alive or dead of other cause	14	Complete dates are available and there are more than 0 days of survival	Alive	Localized	1	0	Blank(s)	20	410	0	0	3	3	0
70069925	40-44 years	White	Female	2012	Married (including common law)	50	1 to 3 regional lymph nodes removed	None; diagnosed at autopsy	No radiation and/or cancer-directed surgery	None/Unknown	No/Unknown	Unknown	I	T1	N0	M0	Alive or dead of other cause	37	Complete dates are available and there are more than 0 days of survival	Alive	Localized	1	0	Blank(s)	11	100	0	0	3	3	0
67321422	55-59 years	White	Female	2009	Married (including common law)	50	4 or more regional lymph nodes removed	None; diagnosed at autopsy	Radiation after surgery	Radioisotopes	No/Unknown	Unknown	I	T1	N0	M0	Alive or dead of other cause	80	Complete dates are available and there are more than 0 days of survival	Alive	Localized	7	0	Blank(s)	10	100	0	0	3	3	0
98188247	50-54 years	White	Female	2012	Married (including common law)	50	1 to 3 regional lymph nodes removed	None; diagnosed at autopsy	Radiation after surgery	Radioisotopes	No/Unknown	Unknown	I	T1	N0	M0	N/A not first tumor	5	Complete dates are available and there are more than 0 days of survival	Alive	Localized	1	0	Blank(s)	12	100	0	0	3	3	0
98183968	75-79 years	White	Male	2009	Married (including common law)	21	None	Non-primary surgical procedure to other regional sites	No radiation and/or cancer-directed surgery	None/Unknown	No/Unknown	Unknown	I	T1	N0	M0	Alive or dead of other cause	81	Complete dates are available and there are more than 0 days of survival	Alive	Localized	0	98	Blank(s)	18	400	0	0	3	0	0
67320226	55-59 years	White	Male	2009	Married (including common law)	50	None	None; diagnosed at autopsy	No radiation and/or cancer-directed surgery	None/Unknown	No/Unknown	Unknown	I	T1	N0	M0	Alive or dead of other cause	80	Complete dates are available and there are more than 0 days of survival	Alive	Localized	0	98	Blank(s)	8	200	0	0	3	0	0
92683510	50-54 years	White	Female	2010	Unknown	50	1 to 3 regional lymph nodes removed	None; diagnosed at autopsy	Radiation after surgery	Radioisotopes	No/Unknown	Unknown	I	T1	N0	M0	Alive or dead of other cause	71	Complete dates are available and there are more than 0 days of survival	Alive	Localized	1	0	Blank(s)	15	200	0	0	3	3	0
92679238	35-39 years	White	Male	2010	Unknown	50	1 to 3 regional lymph nodes removed	None; diagnosed at autopsy	No radiation and/or cancer-directed surgery	None/Unknown	No/Unknown	Unknown	I	T3	N0	M0	Alive or dead of other cause	69	Complete dates are available and there are more than 0 days of survival	Alive	Regional	1	0	Blank(s)	68	480	0	0	3	3	0
70066712	35-39 years	White	Female	2012	Married (including common law)	50	1 to 3 regional lymph nodes removed	None; diagnosed at autopsy	No radiation and/or cancer-directed surgery	None/Unknown	No/Unknown	Unknown	I	T2	N0	M0	Alive or dead of other cause	43	Complete dates are available and there are more than 0 days of survival	Alive	Localized	1	0	Blank(s)	30	400	0	0	3	3	0
67298765	45-49 years	White	Female	2009	Married (including common law)	50	None	None; diagnosed at autopsy	No radiation and/or cancer-directed surgery	None/Unknown	No/Unknown	Unknown	I	T1	N0	M0	Alive or dead of other cause	67	Complete dates are available and there are more than 0 days of survival	Alive	Localized	0	98	Blank(s)	5	100	0	0	3	0	0
92674498	45-49 years	White	Female	2010	Unknown	21	4 or more regional lymph nodes removed	None; diagnosed at autopsy	No radiation and/or cancer-directed surgery	None/Unknown	No/Unknown	Unknown	I	T1	N0	M0	Alive or dead of other cause	71	Complete dates are available and there are more than 0 days of survival	Alive	Localized	4	0	Blank(s)	8	400	0	0	3	3	0
92668032	40-44 years	White	Female	2009	Married (including common law)	80	1 to 3 regional lymph nodes removed	None; diagnosed at autopsy	Radiation after surgery	Radioisotopes	No/Unknown	Unknown	I	T1	N1NOS	M0	Alive or dead of other cause	78	Complete dates are available and there are more than 0 days of survival	Alive	Regional	1	1	Blank(s)	5	100	500	0	3	3	0
67294915	30-34 years	White	Female	2009	Married (including common law)	50	None	None; diagnosed at autopsy	Radiation after surgery	Radioisotopes	No/Unknown	Unknown	I	T1	N0	M0	Alive or dead of other cause	39	Complete dates are available and there are more than 0 days of survival	Alive	Localized	0	98	Blank(s)	20	100	0	0	3	0	0
92658750	65-69 years	White	Male	2010	Single (never married)	50	None	Non-primary surgical procedure to other regional sites	Radiation after surgery	Radioisotopes	No/Unknown	Unknown	I	T1	N0	M0	N/A not first tumor	65	Complete dates are available and there are more than 0 days of survival	Alive	Localized	0	98	Blank(s)	20	400	0	0	3	0	0
92653338	75-79 years	White	Male	2009	Married (including common law)	50	1 to 3 regional lymph nodes removed	None; diagnosed at autopsy	Radiation after surgery	Radioisotopes	No/Unknown	Unknown	I	T1	N0	M0	Alive or dead of other cause	73	Complete dates are available and there are more than 0 days of survival	Alive	Localized	1	0	Blank(s)	20	100	0	0	3	3	0
71431591	25-29 years	Unknown	Female	2014	Single (never married)	50	None	None; diagnosed at autopsy	Radiation after surgery	Radioisotopes	No/Unknown	Unknown	I	T2	N0	M0	Alive or dead of other cause	3	Complete dates are available and there are more than 0 days of survival	Alive	Localized	0	98	Blank(s)	35	400	0	0	3	0	0
70048877	35-39 years	White	Female	2012	Unknown	50	4 or more regional lymph nodes removed	None; diagnosed at autopsy	Radiation after surgery	Radioisotopes	No/Unknown	Unknown	I	T2	N0	M0	Alive or dead of other cause	41	Complete dates are available and there are more than 0 days of survival	Alive	Localized	11	0	Blank(s)	38	100	0	0	3	3	0
67292075	65-69 years	Other (American Indian/AK Native, Asian/Pacific Islander)	Female	2009	Married (including common law)	23	None	None; diagnosed at autopsy	No radiation and/or cancer-directed surgery	None/Unknown	No/Unknown	Unknown	I	T1	N0	M0	Alive or dead of other cause	82	Complete dates are available and there are more than 0 days of survival	Alive	Localized	0	98	Blank(s)	20	400	0	0	3	0	0
98146299	35-39 years	White	Female	2011	Single (never married)	50	None	None; diagnosed at autopsy	No radiation and/or cancer-directed surgery	None/Unknown	No/Unknown	Well differentiated; Grade I	I	T1	N0	M0	Alive or dead of other cause	52	Complete dates are available and there are more than 0 days of survival	Alive	Localized	0	98	Blank(s)	6	405	0	0	3	0	0
92639539	70-74 years	White	Female	2009	Married (including common law)	50	None	None; diagnosed at autopsy	Radiation after surgery	Radioisotopes	No/Unknown	Unknown	I	T1	N0	M0	Alive or dead of other cause	76	Complete dates are available and there are more than 0 days of survival	Alive	Localized	0	98	Blank(s)	18	100	0	0	3	0	0
67285711	60-64 years	White	Female	2009	Single (never married)	50	None	None; diagnosed at autopsy	Radiation after surgery	Radioisotopes	No/Unknown	Unknown	I	T1	N0	M0	N/A not first tumor	83	Complete dates are available and there are more than 0 days of survival	Alive	Localized	0	98	Blank(s)	20	400	0	0	3	0	0
92617370	65-69 years	White	Female	2011	Married (including common law)	50	None	None; diagnosed at autopsy	No radiation and/or cancer-directed surgery	None/Unknown	No/Unknown	Unknown	I	T1	N0	M0	N/A not first tumor	54	Complete dates are available and there are more than 0 days of survival	Alive	Localized	0	98	Blank(s)	8	100	0	0	3	0	0
[truncated: 1,943 more rows]
